# Supplementary material for: Correction: Effective targeting of breast cancer cells (MCF7) via novel biogenic synthesis of gold nanoparticles using cancer-derived metabolites
Source: PLoS One. 2026 Jun 4;21(6):e0350791. doi: 10.1371/journal.pone.0350791 (PMC13235896; doi:10.1371/journal.pone.0350791)
Supplement: S1 File — Raw data underlying Figs 1 and 3–8; averaged data underlying Fig 2. (ZIP) [file pone.0350791.s001.zip]

Archive with 13 entries (12 files):
- S1 File/
- S1 File/Raw data for figure 1.xlsx
- S1 File/Raw data for figure 2.xlsx
- S1 File/Raw data for figure 5.xlsx
- S1 File/Raw data for Figure 6.xlsx
- S1 File/Raw data for Figure 7.xlsx
- S1 File/Raw data for figure 8.xlsx
- S1 File/U 1_cell freeXRD_bg_subtracted.xlsx
- S1 File/U 1_cell freeXRD_bg_subtracted.xy
- S1 File/U 3_PBSXRDbg_subtracted.xlsx
- S1 File/U 3_PBSXRDbg_subtracted.xy
- S1 File/U 4_cellsXRD.xlsx
- S1 File/U 4_cellsXRD.xy
