# Supplementary material for: Correction: Effective targeting of breast cancer cells (MCF7) via novel biogenic synthesis of gold nanoparticles using cancer-derived metabolites
Source: PLoS One. 2026 Jun 4;21(6):e0350791. doi: 10.1371/journal.pone.0350791 (PMC13235896; doi:10.1371/journal.pone.0350791)
Supplement: S1 File — Raw data underlying Figs 1 and 3–8; averaged data underlying Fig 2. (ZIP) [file pone.0350791.s001.zip › S1 File/Raw data for figure 1.xlsx]

## Sheet: Sheet1 (2)
A										B
	Fibroblasts			MCF7						Fibroblasts			MCF7
	Control	SE1	SE2	Control	SE1	SE2	Blank fibro	Blank MCF		Control	CE1	CE2	Control	CE1	CE2	Blank fibro	Blank MCF
	0.673247	0.124936	0.115704	0.882819	0.101442	0.0875071	0.0773655	0.0682256		0.673247	0.235057	0.341336	0.882819	0.350321	0.092245	0.0773655	0.0682256
	0.704401	0.137397	0.117473	0.916392	0.103048	0.0906794	0.0785935	0.0727772		0.704401	0.241966	0.348606	0.916392	0.350321	0.0954585	0.0785935	0.0727772
	0.735555	0.149859	0.122935	0.949965	0.114835	0.103369	0.0863334	0.0864826		0.735555	0.290326	0.395176	0.949965	0.386664	0.119032	0.0863334	0.0864826
AVG	0.704401	0.137397	0.118704	0.916392	0.106442	0.0938518	0.0829886	0.0807756	AVG	0.704401	0.255783	0.361706	0.916392	0.362435	0.102245	0.0829886	0.0807756
CORRECTED	0.62308	0.0560772	0.0373838	0.839326	0.0293764	0.0167865	0.0813203	0.0770653	CORRECTED	0.62308	0.174463	0.280386	0.839326	0.28537	0.0251798	0.0813203	0.0770653
VIAB	1	0.09	0.0599984	1	0.035	0.02			VIAB	1	0.28	0.45	1	0.339999	0.03
STDEV	0.031154	0.0124616	0.00376926	0.0335731	0.00731304	0.00839326			STDEV	0.031154	0.0301139	0.0292129	0.0335731	0.0209828	0.0146261
ERROR	0.05	0.02	0.00604939	0.04	0.00871299	0.01			ERROR	0.05	0.0483307	0.0468846	0.04	0.0249996	0.017426
