# Supplementary material for: Correction: Effective targeting of breast cancer cells (MCF7) via novel biogenic synthesis of gold nanoparticles using cancer-derived metabolites
Source: PLoS One. 2026 Jun 4;21(6):e0350791. doi: 10.1371/journal.pone.0350791 (PMC13235896; doi:10.1371/journal.pone.0350791)
Supplement: S1 File — Raw data underlying Figs 1 and 3–8; averaged data underlying Fig 2. (ZIP) [file pone.0350791.s001.zip › S1 File/Raw data for figure 2.xlsx]

## Sheet: CE1
Metabolite name	Area	Percentage	Retention time
1-Adamantanecarboxylic acid, 2-methylphenyl ester	7386430	1.3231	26.334
1-Hexanol, TMS derivative	36172523	6.4845	7.294
1-Octadecanol, TMS derivative	497626	0.0917	20.664
2-Acetoxyacetate, TMS derivative	244911	0.0393	12.844
2-Ethoxyethanol, TMS derivative	1857770	0.3275	5.74
3-Pyridinol, TMS derivative	585060	0.1048	8.192
9-Hexadecenoic acid, (Z)-, TBDMS derivative	2221822	0.393	28.636
9-Octadecenoic acid, (E)-, TMS derivative	1031866	0.1834	21.251
Acetic acid, TMS derivative	17817930	3.1964	3.092
Butanedioic acid, 2TMS derivative	1021091	0.1834	12.156
Butanoic acid, 3,4-bis[(trimethylsilyl)oxy]-, trimethylsilyl ester	612666	0.1048	13.722
Cholesterol, TMS derivative	167088119	29.9466	26.866
D-(+)-Talofuranose, pentakis(trimethylsilyl) ether (isomer 2)	1179509	0.2096	18.343
Disiloxane, hexamethyl-	7498033	1.3493	2.846
Docosanol, TMS derivative	391115	0.0655	23.693
D-Psicofuranose, pentakis(trimethylsilyl) ether (isomer 2)	793412	0.1441	18.032
D-Psicopyranose, 5TMS derivative (isomer 2)	940070	0.1703	18.086
D-Xylose, 4TMS derivative	36678553	6.5762	19.593
Ethanimidic acid, N-(trimethylsilyl)-, trimethylsilyl ester	626780	0.1179	9.251
Ethanolamine, 3TMS derivative	1798539	0.3275	11.104
Ethanolamine, 3TMS derivative	1535411	0.2751	12.076
Ethylene glycol, 2TMS derivative	23869346	4.2837	6.092
Ethylene glycol, 2TMS derivative	2205521	0.393	7.455
Formamide, 2TMS derivative	294471	0.0524	9.072
Glucopyranose, 5TMS derivative	25297483	4.5326	18.75
Glyceric acid, 3TMS derivative	563115	0.1048	12.495
Glycolic acid, 2TMS derivative	1580348	0.2882	8.859
Glycolic acid, 2TMS derivative	315127	0.0524	9.868
L-5-Oxoproline, , 2TMS derivative	4157089	0.7467	14.802
Lactic Acid, 2TMS derivative	39155347	7.0216	8.613
L-Norvaline, 2TMS derivative	451832	0.0786	10.871
L-Serine, 2TMS derivative	269107	0.0524	11.464
L-Threonine, 2TMS derivative	617412	0.1048	11.962
L-Valine, TMS derivative	329157	0.0655	8.993
Malic acid, 3TMS derivative	352034	0.0655	14.407
Maltose, 8TMS derivative , isomer 2	655358	0.1179	25.35
Maltose, octakis(trimethylsilyl) ether, methyloxime (isomer 2)	695842	0.131	24.747
Methylamine, 2TMS derivative	127980649	22.9381	5.411
Myristic acid, TMS derivative	1081779	0.1965	17.956
Palmitic Acid, TMS derivative	5257864	0.9432	19.766
Ribonic acid, 2,3,4,5-tetrakis-O-(trimethylsilyl)-, trimethylsilyl ester	1151548	0.2096	17.755
Scyllo-Inositol, 6TMS derivative	3311515	0.5895	20.582
Silanamine, N,N'-methanetetraylbis[1,1,1-trimethyl-	962236	0.1703	7.053
Silanol, trimethyl-, phosphate (3:1)	17667313	3.1702	11.724
Stearic acid, TMS derivative	2465416	0.4454	21.427
Tetrazole-5-thiol, 1-(1-adamantyl)-	3383811	0.6026	15.194
Trimethylsilyl isothiocyanate	565637	0.1048	5.286
Trisiloxane, octamethyl-	1631315	0.2882	5.993
Urea, 2TMS derivative	3348724	0.6026	11.201

## Sheet: CE2
Metabolite name	Area	Percentage	Retention time
.beta.-Alanine, 3TMS derivative	611029	0.06	13.537
1,12-Dodecanediol, 2TMS derivative	925474	0.084	25.535
1,4-Butanediol, 2TMS derivative	1258008	0.12	9.253
1-Hexadecanol, TMS derivative	499721	0.048	18.947
1-Hexanol, TMS derivative	35959547	3.384	7.294
1-Monomyristin, 2TMS derivative	1809634	0.168	22.72
1-Monooleoylglycerol, 2TMS derivative	275296	0.024	25.039
1-Monopalmitin, 2TMS derivative	108439237	10.212	24.072
1-Octadecanol, TMS derivative	1121521	0.108	20.665
1-Pentamethyldisilyloxy-3-phenylprop-2-ene	316502	0.024	9.853
2,3,4-Trihydroxybutyric acid tetrakis(trimethylsilyl) deriv., (, (R*,R*)-)	1219034	0.12	15.156
2-Ethoxyethanol, TMS derivative	2080393	0.192	5.736
2-Keto-d-gluconic acid, pentakis(O-trimethylsilyl)-	2188993	0.204	21.296
2-Methyl-1,3-butanediol, 2TMS derivative	1843024	0.168	12.431
2-Monostearin, 2TMS derivative	2757048	0.264	24.952
2-Palmitoylglycerol, 2TMS derivative	4630310	0.432	23.857
3-Hydroxybutyric acid, 2TMS derivative	268659	0.024	10.111
3-Pyridinol, TMS derivative	605724	0.06	8.19
4-Hydroxymethyl-3,3,4-trimethyl-1,2-dioxetane, TMS derivative	305765	0.024	8.52
9-Octadecenoic acid, (E)-, TMS derivative	2450912	0.228	21.249
Aminomalonic acid, tris(trimethylsilyl)-	2035976	0.192	14.207
Arachidic acid, TMS derivative	855592	0.084	22.952
Azelaic acid, 2TMS derivative	910926	0.084	17.562
Benzenepropanoic acid, 3,5-bis(1,1-dimethylethyl)-4-trimethylsilyloxy-, octadecyl ester	1973635	0.18	29.109
Boric acid, 3TMS derivative	1683856	0.156	5.988
Butanedioic acid, 2TMS derivative	2881839	0.276	12.151
Butanoic acid, 3,4-bis[(trimethylsilyl)oxy]-, trimethylsilyl ester	550478	0.048	13.723
Cholesterol, TMS derivative	231087811	21.78	26.867
D-(-)-Fructopyranose, 5TMS derivative (isomer 2)	1350952	0.132	18.081
D-(+)-Ribono-1,4-lactone, 3TMS derivative	6829263	0.648	18.184
D-(+)-Turanose, octakis(trimethylsilyl) ether	1486306	0.144	24.75
Di-n-octyl phthalate	1852492	0.18	24.016
Disilathiane, hexamethyl-	3658359	0.348	6.789
Disiloxane, hexamethyl-	20381777	1.92	2.816
DL-Phenylalanine, TMS derivative	1509583	0.144	15.042
D-Mannitol, 6TMS derivative	916911	0.084	19.261
Docosanol, TMS derivative	3415872	0.324	23.689
Dodecanedioic acid, 2TMS derivative	14115277	1.332	25.944
D-Psicofuranose, pentakis(trimethylsilyl) ether (isomer 2)	1449459	0.132	18.03
D-Psicofuranose, pentakis(trimethylsilyl) ether (isomer 2)	1138984	0.108	18.345
D-Psicofuranose, pentakis(trimethylsilyl) ether (isomer 2)	2416919	0.228	22.239
Erythro-Pentonic acid, 2-deoxy-3,4,5-tris-O-(trimethylsilyl)-, trimethylsilyl ester	3135220	0.3	18.221
Ethanimidic acid, N-(trimethylsilyl)-, trimethylsilyl ester	1341493	0.132	10.488
Ethanolamine, 3TMS derivative	1696791	0.156	11.108
Ethanolamine, 3TMS derivative	23765025	2.244	12.029
Ethylene glycol, 2TMS derivative	23325583	2.196	6.092
Ethylene glycol, 2TMS derivative	1362337	0.132	7.461
Glucopyranose, 5TMS derivative	21806961	2.052	18.755
Glucopyranose, 5TMS derivative	30625568	2.88	19.597
Glyceric acid, 3TMS derivative	1262452	0.12	12.491
Glycerol monostearate, 2TMS derivative	65010720	6.12	25.127
Glycolic acid, 2TMS derivative	1616464	0.156	8.843
Hexanedioic acid, 2TMS derivative	529163	0.048	14.481
L-5-Oxoproline, , 2TMS derivative	23564599	2.22	14.795
Lactic Acid, 2TMS derivative	121156083	11.412	8.559
L-Alanine, TMS derivative	1257236	0.12	6.761
L-Asparagine, 3TBDMS derivative	1033055	0.096	14.616
L-Aspartic acid, 2TMS derivative	1090854	0.108	13.57
L-Aspartic acid, 3TMS derivative	808224	0.072	14.748
L-Glutamic acid, 3TMS derivative	3376656	0.324	15.824
L-Isoleucine, 2TMS derivative	1524419	0.144	11.89
L-Isoleucine, TMS derivative	7131415	0.672	10.24
L-Leucine, 2TMS derivative	1253455	0.12	11.624
L-Leucine, TMS derivative	6331355	0.6	9.941
L-Proline, TMS derivative	257655	0.024	10.426
L-Serine, 2TMS derivative	4089836	0.384	11.435
L-Threonine, 2TMS derivative	8952270	0.84	11.931
L-Threonine, 3TMS derivative	790743	0.072	13.19
L-Tyrosine, 3TMS derivative	1267418	0.12	19.044
L-Valine, 2TMS derivative	2515527	0.24	10.859
L-Valine, TMS derivative	6894882	0.648	8.947
Lyxitol, 1-O-nonyl-	1449583	0.132	26.523
Malic acid, 3TMS derivative	1382130	0.132	14.407
Maltose, 8TMS derivative	760493	0.072	25.35
Methyl galactoside, 4TMS derivative	710286	0.072	14.718
Methylamine, 2TMS derivative	124781364	11.748	5.407
Myristic acid, TMS derivative	2562617	0.24	17.949
Nonanoic acid, TMS derivative	714484	0.072	12.597
Palmitic Acid, TMS derivative	14385268	1.356	19.763
Pentadecanoic acid, TMS derivative	642074	0.06	18.883
Phenylalanine, 2TMS derivative	1221963	0.12	15.93
Phosphoric acid, bis(trimethylsilyl) 2,3-bis[(trimethylsilyl)oxy]propyl ester	2653044	0.252	17.481
Phthalic acid, 2TMS derivative	720294	0.072	16.707
Prost-13-en-1-oic acid, 9,11,15-tris[(trimethylsilyl)oxy]-, trimethylsilyl ester, (9.beta.,11.alpha.,13E,15S)-	1231812	0.12	22.554
Ribonic acid, 2,3,4,5-tetrakis-O-(trimethylsilyl)-, trimethylsilyl ester	794213	0.072	17.756
Scyllo-Inositol, 6TMS derivative	6847563	0.648	20.576
Silanamine, N,N'-methanetetraylbis[1,1,1-trimethyl-	1589885	0.144	7.044
Silanol, trimethyl-	10021765	0.948	3.079
Silanol, trimethyl-, phosphate (3:1)	32991260	3.108	11.704
Squalene	247492	0.024	25.435
Stearic acid, 2-(1-octadecenyloxy)ethyl ester, (E)-	3588898	0.336	28.639
Stearic acid, TMS derivative	4655413	0.444	21.426
Suberic acid, 2TMS derivative	274623	0.024	16.57
Trimethylsilyl isothiocyanate	575175	0.06	5.281
Tyrosine, 2TMS derivative	2498205	0.24	18.562
Urea, 2TMS derivative	7278082	0.684	11.201
