# Supplementary material for: Correction: Effective targeting of breast cancer cells (MCF7) via novel biogenic synthesis of gold nanoparticles using cancer-derived metabolites
Source: PLoS One. 2026 Jun 4;21(6):e0350791. doi: 10.1371/journal.pone.0350791 (PMC13235896; doi:10.1371/journal.pone.0350791)
Supplement: S1 File — Raw data underlying Figs 1 and 3–8; averaged data underlying Fig 2. (ZIP) [file pone.0350791.s001.zip › S1 File/Raw data for figure 5.xlsx]

## Sheet: Sheet1 (3)
A									B									C
	Fibroblasts			MCF7						Fibroblasts			MCF7						Fibroblasts			MCF7
	Control	AuNP1	AuNP2	Control	AuNP1	AuNP2	BLANK			Control	AuNP3	AuNP4	Control	AuNP3	AuNP4	BLANK			Control	Gold nanoparticles		Control	Gold nanoparticles	Blank
	0.674351	0.297164	0.64473	1.19371	0.330254	0.580186	0.0569743			0.674351	0.669814	0.61715	1.19371	1.08166	0.851357	0.0569743			0.559833	0.0511023		1.07273	0.0502659	0.042
	0.734749	0.32266	0.666963	1.28817	0.341096	0.610442	0.0587606			0.734749	0.684269	0.607019	1.28817	1.0453	0.856627	0.0587606			0.561018	0.0537873		1.11061	0.0502698	0.038
	0.687072	0.348156	0.689196	1.20447	0.384722	0.640698	0.0682484			0.687072	0.742088	0.589351	1.20447	0.989065	0.885627	0.0682484			0.605449	0.0613593		1.21666	0.0502842	0.038
AVG	0.698724	0.32266	0.666963	1.22878	0.352024	0.610442	0.0613278		AVG	0.698724	0.698724	0.604507	1.22878	1.03868	0.864537	0.0613278		AVG	0.575433	0.0554163		1.13333	0.0502733	0.0393333
CORRECTED	0.637396	0.261332	0.605635	1.16746	0.290696	0.549115			CORRECTED	0.637396	0.637396	0.543179	1.16746	0.977347	0.803209			CORRECTED	0.5361	0.016083		1.094	0.01094
VIAB	1	0.41	0.950171	1	0.249	0.470352			VIAB	1	1	0.852184	1	0.83716	0.688			VIAB	1	0.03		1	0.01
STDEV	0.0318403	0.0254958	0.0222327	0.051711	0.0288315	0.0302561			STDEV	0.0318403	0.0382438	0.0140688	0.051711	0.0466517	0.0184536			STDEV	0.0260009	0.005319		0.0746108	9.63751e-06
ERROR	0.0499537	0.04	0.0348805	0.0442938	0.024696	0.0259163			ERROR	0.0499537	0.06	0.0259008	0.0442938	0.0399601	0.0158067			ERROR	0.0485	0.00992165		0.0682	8.80943e-06
