# Supplementary material for: Correction: Effective targeting of breast cancer cells (MCF7) via novel biogenic synthesis of gold nanoparticles using cancer-derived metabolites
Source: PLoS One. 2026 Jun 4;21(6):e0350791. doi: 10.1371/journal.pone.0350791 (PMC13235896; doi:10.1371/journal.pone.0350791)
Supplement: S1 File — Raw data underlying Figs 1 and 3–8; averaged data underlying Fig 2. (ZIP) [file pone.0350791.s001.zip › S1 File/Raw data for Figure 6.xlsx]

## Sheet: SE1
Metabolite name	Area	Percentage	Retention time
(1S,4aS,4bS,7S,8aS,10aS)-7-Isopropyl-1,4a-dimethyltetradecahydrophenanthrene	7295062	0.18	23.53
(1S,4aS,4bS,7S,8aS,10aS)-7-Isopropyl-1,4a-dimethyltetradecahydrophenanthrene	3067487	0.08	23.862
.beta.-Alanine, 3TMS derivative	2103474	0.05	14.705
1,1,1,3,5,5,7,7,7-Nonamethyl-3-(trimethylsiloxy)tetrasiloxane	434817	0.01	9.838
1,1,1-Trifluoroheptadecen-2-one	471377	0.01	18.007
1,2-Benzenedicarboxylic acid, bis(2-methylpropyl) ester	2612480	0.06	22.751
1,2-Ethandimine, N,N'-ditrifluoroacetyl-	5758805	0.14	5.826
1,3-Propanediol, 2TMS derivative	934724	0.02	7.206
18-Methyl-nonadecanol, trimethylsilyl ether	687392	0.02	29.18
1-Docosene	65283299	1.6	24.192
1-Docosene	26079208	0.64	27.059
1-Docosene	11463990	0.28	29.698
1-Dodecanol, TMS derivative	282881	0.01	17.183
1-Methyl-1-n-butyl-1-silacyclobutane	2860227	0.07	8.994
1-Monomyristin, 2TMS derivative	89099993	2.18	30.01
1-Monopalmitin, 2TMS derivative	1551205909	38.01	32.535
1-Monopalmitin, 2TMS derivative	310646	0.01	33.067
1-Monopalmitin, 2TMS derivative	652441	0.02	37.247
1-Octacosanol, TMS derivative	1046144	0.03	37.873
1-Octadecanol, TMS derivative	10944609	0.27	26.566
1-Phenylethanol, TBDMS derivative	1935697	0.05	15.666
1-Phenylethanol, TBDMS derivative	4614004	0.11	15.851
1-Tetradecanol, TMS derivative	2075166	0.05	20.608
2,5-Di-tert-butyl-4-((trimethylsilyl)oxy)phenol	1640144	0.04	19.622
2-Aminobenzoxazole, 2TMS derivative	35515948	0.87	16.93
2-Bromotetradecane	1161597	0.03	26.355
2-Butene-1,4-diol, (E)-, 2TMS derivative	519358	0.01	7.048
2-Butene-1,4-diol, (E)-, 2TMS derivative	978756	0.02	7.64
2-Butenedioic acid, (E)-, 2TMS derivative	1271051	0.03	12.937
2-Butenedioic acid, (E)-, 2TMS derivative	4717436	0.12	12.979
2-Methyl-1,3-butanediol, 2TMS derivative	170871	0	16.652
2-methyloctacosane	1348634	0.03	19.685
2-Monostearin, 2TMS derivative	54517758	1.33	34.099
2-Palmitoylglycerol, 2TMS derivative	25975709	0.64	31.929
2-Palmitoylglycerol, 2TMS derivative	23786766	0.58	32.027
2-Propenoic acid, 2-[(trimethylsilyl)oxy]-, trimethylsilyl ester	2850421	0.07	15.769
2-Propyl-1-pentanol, TMS derivative	230773	0.01	7.993
2-Tridecanone	501982	0.01	17.767
3,8-dioxa-2,9-disiladecan-5-one, 2,2,6,6,9,9-hexamethyl-	6467626	0.16	21.257
3-Aminoisobutyric acid, 3TMS derivative	648764	0.02	10.743
3-Aminoisobutyric acid, 3TMS derivative	14488034	0.35	13.994
3-Aminoisobutyric acid, 3TMS derivative	1024763	0.03	15.136
3-Dodecanol, TMS derivative	693154	0.02	30.58
4-(Trimethylsilyoxy)-3-penten-2-one	2989866	0.07	11.478
4-Hydroxybutanoic acid, 2TMS derivative	361397	0.01	10.806
4-Methyl-3-heptanol, TMS derivative	788266	0.02	28.072
4-tert-Amylphenol, TMS derivative	2428177	0.06	20.38
5-Eicosene, (E)-	84283971	2.06	21.03
5-Octadecene, (E)-	36193393	0.89	17.507
Acetamide, N-(1-phenylethyl)-	1086220	0.03	15.231
Acetamide, N-(1-phenylethyl)-	2942120	0.07	15.396
Adipic acid, TMS derivative	16148805	0.4	23.743
Arachidic acid, TMS derivative	1840271	0.05	30.358
Arachidonic acid, TMS derivative	2732002	0.07	24.487
Behenic acid, TMS derivative	1320672	0.03	32.819
Behenyl chloride	559865	0.01	19.089
Benzenepropanoic acid, 3,5-bis(1,1-dimethylethyl)-4-hydroxy-, octadecyl ester	12267286	0.3	42.49
Benzoic acid, 2-methylpropyl ester	691604	0.02	22.405
Benzoic Acid, TMS derivative	318560	0.01	10.919
Benzoic Acid, TMS derivative	584081	0.01	10.964
Butanedioic acid, 2TMS derivative	999753	0.02	12.509
Butanoic acid, 3,4-bis[(trimethylsilyl)oxy]-, trimethylsilyl ester	639914	0.02	15.087
Carbonic acid, decyl undecyl ester	1688773	0.04	22.587
Cyclopentasiloxane, decamethyl-	789841	0.02	9.127
Diethylene glycol, 2TMS derivative	1238352	0.03	27.951
Disilathiane, hexamethyl-	314134	0.01	5.429
Docosanol, TMS derivative	3479138	0.09	31.599
Dodecane	2419516	0.06	21.111
Dodecanoic acid, TMS derivative	5266538	0.13	18.76
D-threo-Pentonic acid, 3-deoxy-2,5-bis-O-(trimethylsilyl)-2-C-[[(trimethylsilyl)oxy]methyl]-, lactone	3029500	0.07	20.014
Eicosane	1352889	0.03	26.91
Erythro-Pentonic acid, 2-deoxy-3,4,5-tris-O-(trimethylsilyl)-, trimethylsilyl ester	919298	0.02	19.307
Ethanimidic acid, N-(trimethylsilyl)-, trimethylsilyl ester	459321	0.01	5.516
Ethanimidic acid, N-(trimethylsilyl)-, trimethylsilyl ester	834140	0.02	8.127
Ethylene glycol, 2TMS derivative	14943482	0.37	4.75
Formamide, TMS derivative	819476	0.02	4.965
Glycerol monostearate, 2TMS derivative	1343641138	32.87	34.7
Glycerol, 3TMS derivative	14264788	0.35	11.624
Heptacosane	939036	0.02	23.42
Heptadecane, 2,6,10,15-tetramethyl-	496880	0.01	30.946
Heptadecane, 3-methyl-	206915	0.01	18.365
Heptadecanoic acid, glycerine-(1)-monoester, bis-O-trimethylsilyl-	4685362	0.11	33.423
Heptadecanoic acid, TMS derivative	1505086	0.04	26.092
Heptadecanoic acid, TMS derivative	4450076	0.11	26.467
Hexadecane, 1,1-bis(dodecyloxy)-	927710	0.02	26.154
Hexamethylene diacrylate	1102813	0.03	17.82
Hydracrylic acid, 2TMS derivative	666766	0.02	8.937
Ibuprofen, TMS derivative	555435	0.01	18.45
Lactic Acid, 2TMS derivative	2732888	0.07	7.384
Levoglucosan, 3TMS derivative	2578588	0.06	20.254
Levulinic acid, TMS derivative	279887	0.01	8.764
L-Norvaline, N-octyloxycarbonyl-, propyl ester	2942661	0.07	29.051
Mercaptoacetic acid, 2TMS derivative	882459	0.02	11.085
Methanone, (1-hydroxycyclohexyl)phenyl-	7915049	0.19	19.836
Methcathinone	480553	0.01	4.325
Methoxyacetic acid, 4-hexadecyl ester	582781	0.01	26.751
Methylamine, 2TMS derivative	1079047	0.03	4.346
Myo-Inositol, 6TMS derivative	3843829	0.09	22.993
Myristic acid, TMS derivative	4510659	0.11	22.058
N-(Hydroxymethyl)trifluoroacetamide, TMS derivative	2933714	0.07	5.676
N-Isovalerylglycine, 2TMS derivative	2994173	0.07	13.631
N-Methyltrifluoroacetamide, TMS derivative	266805	0.01	4.51
N-Methyltrifluoroacetamide, TMS derivative	23567722	0.58	6.014
N-Methyltrifluoroacetamide, TMS derivative	823699	0.02	10.534
N-Methyltrifluoroacetamide, TMS derivative	4026690	0.1	11.396
N-Methyltrifluoroacetamide, TMS derivative	5135728	0.13	12.65
N-Methyltrifluoroacetamide, TMS derivative	15411245	0.38	12.767
Nonacosane, 3-methyl-	1358496	0.03	20.172
Nonanoic acid, TMS derivative	374114	0.01	13.23
Octacosane	688627	0.02	28.436
Octadecane, 2-methyl-	1075777	0.03	25.699
Octadecane-1,12-diol bis(trimethylsilyl) ether	801753	0.02	29.267
Oleic Acid, (Z)-, TMS derivative	11696079	0.29	27.494
Oleic Acid, (Z)-, TMS derivative	1286460	0.03	27.608
Oxalic acid, isobutyl undecyl ester	468568	0.01	26.693
Palmitic Acid, TMS derivative	99658898	2.44	25.086
Pentadecane	1103817	0.03	19.402
Pentadecane	327659	0.01	33.323
Pentadecanoic acid, glycerine-(1)-monoester, bis-O-trimethylsilyl-	3738487	0.09	31.165
Propanoic acid, decyl ester	3505798	0.09	28.632
Propionic acid, 3-iodo-, octadecyl ester	4141388	0.1	23.154
Propionic acid, 3-iodo-, octadecyl ester	1061887	0.03	26.249
Propionic acid, 3-iodo-, octadecyl ester	473659	0.01	31.045
Pyrimidine, 5-methyl-2,4-bis[(trimethylsilyl)oxy]-	182173	0	14.414
Silanamine, N,N'-methanetetraylbis[1,1,1-trimethyl-	704845	0.02	5.569
Silanol, trimethyl-, phosphate (3:1)	10066740	0.25	11.672
Silanol, trimethyl-, phosphate (3:1)	30934725	0.76	11.712
Stearic acid, TMS derivative	109052406	2.67	27.853
Tetradecane, 5-methyl-	1334345	0.03	19.508
Tetrasiloxane, decamethyl-	348740	0.01	7.132
Trimethylsilyl 22-(trimethylsilyloxy)docosanoate	8998856	0.22	36.395
Trimethylsilyl tricosanoate	531114	0.01	33.85
Uracil, 1,3-bis(trimethylsilyl)-	895981	0.02	13.159
Urea, 2TMS derivative	410945	0.01	11.217

## Sheet: SE2
Metabolite name	Area	Percentage	Retention time
Thiourea, diethylaminomethyl	519918	0.01	4.329
Ethylene glycol, 2TMS derivative	14463514	0.32	4.739
Formamide, TMS derivative	840872	0.02	4.975
Glycolic acid, 2TMS derivative	540238	0.01	5.487
Silanamine, N,N'-methanetetraylbis[1,1,1-trimethyl-	622319	0.01	5.558
N-(Hydroxymethyl)trifluoroacetamide, TMS derivative	5030723	0.11	5.678
1,2-Ethandimine, N,N'-ditrifluoroacetyl-	6861033	0.15	5.839
Boric acid, 3TMS derivative	12115344	0.27	5.951
N-Methyltrifluoroacetamide, TMS derivative	19287184	0.42	6.013
L-(+)-Threose, tris(trimethylsilyl) ether (isomer 1)	596836	0.01	7.017
1,3-Propanediol, 2TMS derivative	847014	0.02	7.176
Lactic Acid, 2TMS derivative	2756809	0.06	7.366
2-Butene-1,4-diol, (E)-, 2TMS derivative	1503821	0.03	7.621
2-Propyl-1-pentanol, TMS derivative	514993	0.01	7.96
Ethanimidic acid, N-(trimethylsilyl)-, trimethylsilyl ester	918661	0.02	8.107
Levulinic acid, TMS derivative	373593	0.01	8.757
Hydracrylic acid, 2TMS derivative	805836	0.02	8.906
1-Methyl-1-n-butyl-1-silacyclobutane	2756655	0.06	8.979
Cyclopentasiloxane, decamethyl-	1103328	0.02	9.032
Benzene, (1-isocyanatoethyl)-, (S)-	2123077	0.05	9.079
(R)-3-Hydroxybutyric acid, 2TMS derivative	195954	0	9.271
1-Phenethylamine, TMS derivative	1596004	0.03	10.278
N-Methyltrifluoroacetamide, TMS derivative	976233	0.02	10.471
N-Methyltrifluoroacetamide, TMS derivative	1541494	0.03	10.519
3-Aminoisobutyric acid, 3TMS derivative	736657	0.02	10.722
4-Hydroxybutanoic acid, 2TMS derivative	395555	0.01	10.785
Benzoic Acid, TMS derivative	965185	0.02	10.898
Benzoic Acid, TMS derivative	1400951	0.03	10.954
Diethylene glycol, 2TMS derivative	965712	0.02	11.027
Octanoic acid, TMS derivative	575122	0.01	11.127
Octanoic acid, TMS derivative	2747319	0.06	11.201
N-Methyltrifluoroacetamide, TMS derivative	3142215	0.07	11.39
4-(Trimethylsilyoxy)-3-penten-2-one	3491192	0.08	11.471
Glycerol, 3TMS derivative	128796427	2.82	11.583
Butanedioic acid, 2TMS derivative	808022	0.02	12.503
N-Methyltrifluoroacetamide, TMS derivative	7678173	0.17	12.635
N-Methyltrifluoroacetamide, TMS derivative	18015810	0.4	12.765
2-Butenedioic acid, (E)-, 2TMS derivative	4923411	0.11	12.977
Uracil, 2TMS derivative	1666869	0.04	13.144
Nonanoic acid, TMS derivative	1166489	0.03	13.21
Hippuric acid, TMS derivative	9288465	0.2	13.49
Ethanolamine, 3TMS derivative	14961350	0.33	13.972
Benzenemethanamine, .alpha.-methyl-N-(3-phenyl-2-propenylidene)-	23898462	0.52	14.066
Pyrimidine, 5-methyl-2,4-bis[(trimethylsilyl)oxy]-	262409	0.01	14.24
Pyrimidine, 5-methyl-2,4-bis[(trimethylsilyl)oxy]-	625609	0.01	14.402
.beta.-Alanine, 3TMS derivative	3463669	0.08	14.697
N-(.alpha.-Methylbenzyl)-formamide	2897140	0.06	14.797
2-Ethyl-3-trimethylsilyloxy(trimethylsilyl)butyrate	2911235	0.06	14.866
Decanoic acid, TMS derivative	14587651	0.32	15.132
Acetamide, N-(1-phenylethyl)-	32531881	0.71	15.352
Acetamide, N-(1-phenylethyl)-	30295419	0.66	15.511
Pentadecane	2055516	0.05	15.777
Nicotinamide N-oxide, TBDMS derivative	1157188	0.03	15.876
Hexanedioic acid, 2TMS derivative	2021035	0.04	16.316
Terpin, 2TMS derivative	19083589	0.42	16.496
2-Aminobenzoxazole, 2TMS derivative	63562519	1.39	16.927
1-Dodecanol, TMS derivative	437595	0.01	17.184
5-Octadecene, (E)-	98560650	2.16	17.526
Nonadecane, 1-chloro-	3701384	0.08	17.628
Hexamethylene diacrylate	3467186	0.08	17.83
9-Eicosene, (E)-	1171527	0.03	17.997
Diethyl Phthalate	794144	0.02	18.195
5-Dodecenoic acid, (Z)-, TMS derivative	4027817	0.09	18.382
Dodecanoic acid, TMS derivative	8807911	0.19	18.761
1,3-Bis(trimethylsilyloxy)pentane	2066217	0.05	18.954
Tetradecane, 2,6,10-trimethyl-	1502577	0.03	19.046
D-(+)-Ribono-1,4-lactone, 3TMS derivative	2441854	0.05	19.291
Octadecane	2249208	0.05	19.405
Hexanoic acid, 4-tetradecyl ester	2345609	0.05	19.512
Heptadecane, 2,6,10,15-tetramethyl-	4854710	0.11	19.681
Methanone, (1-hydroxycyclohexyl)phenyl-	16287859	0.36	19.855
3,6,10-Trioxa-2,11-disiladodecane, 2,2,11,11-tetramethyl-	5935613	0.13	20.009
Levoglucosan, 3TMS derivative	5827146	0.13	20.247
4-tert-Amylphenol, TMS derivative	4268666	0.09	20.383
5-Eicosene, (E)-	119419787	2.62	21.052
Sulfurous acid, 2-ethylhexyl hexyl ester	15097500	0.33	21.127
Myristic acid, TMS derivative	5113043	0.11	22.062
Benzoic acid, heptyl ester	1094877	0.02	22.416
.beta.-D-Glucopyranoside, methyl-4-O-octyl-	2448478	0.05	22.633
1,2-Benzenedicarboxylic acid, bis(2-methylpropyl) ester	3717192	0.08	22.758
Ethanol, 2-(octadecyloxy)-	4913580	0.11	23.165
2-Bromotetradecane	1701180	0.04	23.425
(1S,4aS,4bS,7S,8aS,10aS)-7-Isopropyl-1,4a-dimethyltetradecahydrophenanthrene	9391195	0.21	23.539
Adipic acid, TMS derivative	47459580	1.04	23.755
18-Norabietane	3734329	0.08	23.875
1-Docosene	88012058	1.93	24.211
Cyclohexane, (1,1-dimethylpropyl)-	910329	0.02	24.454
Palmitic Acid, TMS derivative	117065234	2.57	25.098
Undecanoic acid, 11-fluoro-, trimethylsilyl ester	3614391	0.08	26.093
9-Octadecen-1-ol, (Z)-, TMS derivative	1349590	0.03	26.252
1-Octadecanesulphonyl chloride	2518438	0.06	26.36
Heptadecanoic acid, TMS derivative	4403430	0.1	26.472
1-Octadecanol, TMS derivative	14865194	0.33	26.574
Phenyl tert-butyl ketone	2312539	0.05	26.838
1-Docosene	34639828	0.76	27.073
2-Undecene, 3-methyl-, (Z)-	2215897	0.05	27.302
Oleic Acid, (Z)-, TMS derivative	13930938	0.31	27.514
Oleic Acid, (Z)-, TMS derivative	2741683	0.06	27.62
Stearic acid, TMS derivative	110834941	2.43	27.863
Diethylene glycol, 2TMS derivative	2005184	0.04	27.954
4-Methyl-3-heptanol, TMS derivative	1316812	0.03	28.074
Tridecane, 3-cyclohexyl-	605973	0.01	28.294
Octacosane	1567408	0.03	28.443
Propanoic acid, decyl ester	4915041	0.11	28.642
L-Norvaline, N-octyloxycarbonyl-, propyl ester	4076917	0.09	29.058
18-Methyl-nonadecanol, trimethylsilyl ether	1219718	0.03	29.187
4,8,12,16-Tetramethylheptadecan-4-olide	1477656	0.03	29.5
1-Docosene	14728673	0.32	29.721
Hexanedioic acid, dioctyl ester	189024603	4.15	30.084
Arachidic acid, TMS derivative	1608431	0.04	30.37
3-Dodecanol, TMS derivative	719034	0.02	30.588
Octacosane	756213	0.02	30.962
Malonic acid, 2-heptyl tetradecyl ester	833271	0.02	31.063
Pentadecanoic acid, glycerine-(1)-monoester, bis-O-trimethylsilyl-	3584705	0.08	31.172
Docosanol, TMS derivative	4930234	0.11	31.612
2-Palmitoylglycerol, 2TMS derivative	52882108	1.16	31.937
1-Monopalmitin, 2TMS derivative	1470096541	32.3	32.54
3-Ethyl-6-(Trimethylsilylmethyl)dimethylsilyloxyoctane	351892	0.01	32.716
Behenic acid, TMS derivative	1520334	0.03	32.821
2-Palmitoylglycerol, 2TMS derivative	305319	0.01	33.066
Octacosane	533849	0.01	33.328
Heptadecanoic acid, glycerine-(1)-monoester, bis-O-trimethylsilyl-	4517013	0.1	33.427
Trimethylsilyl tricosanoate	652377	0.01	33.855
2-Monostearin, 2TMS derivative	52894153	1.16	34.107
Glycerol monostearate, 2TMS derivative	1254179056	27.5	34.694
5'-Methylthioadenosine, 3TMS derivative	3065910	0.07	35.19
Trimethylsilyl 22-(trimethylsilyloxy)docosanoate	7836176	0.17	36.4
Hexacosanoic acid, TMS derivative	1075591	0.02	36.933
1-Monopalmitin, 2TMS derivative	684911	0.02	37.251
1-Octacosanol, TMS derivative	1336620	0.03	37.879
Cholesterol, TMS derivative	6020146	0.13	38.497
Trimethylsilyl octacosanoate	421812	0.01	38.817
1-Triacontanol, TMS derivative	305286	0.01	39.705
Phenol, 2,4-bis(1,1-dimethylethyl)-, phosphite (3:1)	3927870	0.09	41.07
Benzenepropanoic acid, 3,5-bis(1,1-dimethylethyl)-4-hydroxy-, octadecyl ester	15449307	0.34	42.501

## Sheet: CE1
Metabolite name	Area	Percentage	Retention time
Thiourea, diethylaminomethyl	1859577	0.04	4.322
N-Methyltrifluoroacetamide, TMS derivative	273989	0.01	4.503
Ethylene glycol, 2TMS derivative	15053183	0.34	4.744
Formamide, TMS derivative	559666	0.01	4.966
Disilathiane, hexamethyl-	595959	0.01	5.429
Ethanimidic acid, N-(trimethylsilyl)-, trimethylsilyl ester	501676	0.01	5.507
Silanamine, N,N'-methanetetraylbis[1,1,1-trimethyl-	704602	0.02	5.575
N-(Hydroxymethyl)trifluoroacetamide, TMS derivative	3172406	0.07	5.672
1,2-Ethandimine, N,N'-ditrifluoroacetyl-	7513568	0.17	5.827
Boric acid, 3TMS derivative	10841046	0.25	5.958
N-Methyltrifluoroacetamide, TMS derivative	20527488	0.47	6.011
2-Butene-1,4-diol, (E)-, 2TMS derivative	542743	0.01	7.032
1,3-Propanediol, 2TMS derivative	755355	0.02	7.195
Lactic Acid, 2TMS derivative	3693401	0.08	7.373
Glycolic acid, 2TMS derivative	347940	0.01	7.639
2-Propyl-1-pentanol, TMS derivative	626512	0.01	7.976
Ethanimidic acid, N-(trimethylsilyl)-, trimethylsilyl ester	789530	0.02	8.129
Levulinic acid, TMS derivative	357658	0.01	8.776
Hydracrylic acid, 2TMS derivative	561894	0.01	8.93
1-Methyl-1-n-butyl-1-silacyclobutane	2732997	0.06	9.002
Cyclopentasiloxane, decamethyl-	1608985	0.04	9.1
3-Hydroxybutyric acid, 2TMS derivative	120084	0	9.297
N-Methyltrifluoroacetamide, TMS derivative	1661327	0.04	10.497
3-Aminoisobutyric acid, 3TMS derivative	809792	0.02	10.757
Benzoic Acid, TMS derivative	936234	0.02	10.922
Urea, 2TMS derivative	305205	0.01	11.029
Urea, 2TMS derivative	381229	0.01	11.179
N-Methyltrifluoroacetamide, TMS derivative	3116521	0.07	11.406
4-(Trimethylsilyoxy)-3-penten-2-one	2376795	0.05	11.475
Glycerol, 3TMS derivative	11652009	0.26	11.631
Silanol, trimethyl-, phosphate (3:1)	9756090	0.22	11.685
Silanol, trimethyl-, phosphate (3:1)	22993942	0.52	11.72
2-Hydroxyoctanoic acid, TMS derivative	365011	0.01	12.17
Butanedioic acid, 2TMS derivative	826550	0.02	12.505
N-Methyltrifluoroacetamide, TMS derivative	8814527	0.2	12.664
N-Methyltrifluoroacetamide, TMS derivative	14161221	0.32	12.763
2-Butenedioic acid, (E)-, 2TMS derivative	2222495	0.05	12.867
2-Butenedioic acid, (E)-, 2TMS derivative	4479811	0.1	12.977
Nonanoic acid, TMS derivative	384360	0.01	13.106
Nonanoic acid, TMS derivative	789338	0.02	13.222
N-Isovalerylglycine, 2TMS derivative	3356326	0.08	13.624
3-Aminoisobutyric acid, 3TMS derivative	15012642	0.34	13.991
.beta.-Alanine, 3TMS derivative	2699091	0.06	14.703
3-Aminoisobutyric acid, 3TMS derivative	2070936	0.05	15.136
Benzeneacetamide, TMS derivative	893806	0.02	15.318
Hexanedioic acid, 2TMS derivative	1091847	0.02	16.324
2-Aminobenzoxazole, 2TMS derivative	45218659	1.03	16.93
1-Dodecanol, TMS derivative	847522	0.02	17.182
5-Octadecene, (E)-	42454143	0.96	17.513
Hexamethylene diacrylate	1663315	0.04	17.825
Undecanal	656663	0.01	18.017
Dodecanoic acid, 1-methylethyl ester	632808	0.01	18.305
Dodecanoic acid, TMS derivative	7341951	0.17	18.76
.alpha.-Hydroxyisobutyric acid, 2TMS derivative	1229836	0.03	18.974
2-Bromotetradecane	681086	0.02	19.051
D-(+)-Ribono-1,4-lactone (R,S,R)-, 3TMS derivative	868302	0.02	19.3
Pentadecane	1300026	0.03	19.404
Tetratetracontane	1568339	0.04	19.51
Heptadecane, 2,6,10,15-tetramethyl-	3263051	0.07	19.686
Methanone, (1-hydroxycyclohexyl)phenyl-	6927497	0.16	19.839
3,6,10-Trioxa-2,11-disiladodecane, 2,2,11,11-tetramethyl-	5263874	0.12	20.011
Levoglucosan, 3TMS derivative	3128978	0.07	20.253
4-tert-Amylphenol, TMS derivative	3054432	0.07	20.381
5-Eicosene, (E)-	79455356	1.8	21.033
Tridecane	3076076	0.07	21.113
Dihydroxyacetone, 2TMS derivative	6834595	0.16	21.258
Silane, [(11-chloroundecyl)oxy]trimethyl-	1870748	0.04	21.44
Z-10-Methyl-11-tetradecen-1-ol propionate	1039687	0.02	21.537
Myristic acid, TMS derivative	7855437	0.18	22.057
(2,2-Dimethyl-5-[2-(2-trimethylsilylethoxymethoxy)propyl][1,3]dioxolan-4-yl)methanol	1960351	0.04	22.178
Benzoic acid, heptyl ester	798515	0.02	22.412
Docosane, 5-butyl-	3735982	0.08	22.6
1,2-Benzenedicarboxylic acid, bis(2-methylpropyl) ester	3075760	0.07	22.756
Dodecanoic acid, 2,3-bis(acetyloxy)propyl ester	6385519	0.15	22.986
Propionic acid, 3-iodo-, octadecyl ester	4346754	0.1	23.165
Methyl 8-methyl-decanoate	2831731	0.06	23.325
Isopropyl tetradecyl ether	1158374	0.03	23.424
(1S,4aS,4bS,7S,8aS,10aS)-7-Isopropyl-1,4a-dimethyltetradecahydrophenanthrene	4584333	0.1	23.534
Pentadecanoic acid, TMS derivative	4311332	0.1	23.602
Adipic acid, TMS derivative	34047999	0.77	23.75
18-Norabietane	2851571	0.06	23.866
1-Docosene	62521455	1.42	24.196
Palmitelaidic acid, TMS derivative	3403465	0.08	24.735
Palmitic Acid, TMS derivative	107054821	2.43	25.092
1-Di(tert-butyl)silyloxypentadecane	1529077	0.03	25.19
Heptadecanoic acid, TMS derivative	1781588	0.04	25.627
Octadecane, 2-methyl-	1440707	0.03	25.702
Heptadecanoic acid, TMS derivative	3371703	0.08	26.1
Propionic acid, 3-iodo-, octadecyl ester	3279307	0.07	26.251
Heptadecanoic acid, TMS derivative	4237256	0.1	26.472
1-Octadecanol, TMS derivative	10434570	0.24	26.57
Disulfide, di-tert-dodecyl	1295304	0.03	26.758
1-Docosene	24901290	0.57	27.062
8,11,14-Eicosatrienoic acid, (Z,Z,Z)-	1903159	0.04	27.272
Oleic Acid, (Z)-, TMS derivative	29375922	0.67	27.512
Oleic Acid, (Z)-, TMS derivative	3240678	0.07	27.611
Stearic acid, TMS derivative	126559875	2.87	27.86
4-Methyl-3-heptanol, TMS derivative	317289	0.01	28.07
Octacosane	658431	0.01	28.44
2-Octyldecyl propionate	2818711	0.06	28.639
1-Hexadecanol	558776	0.01	28.782
L-Norvaline, N-(2-ethylhexyloxycarbonyl)-, decyl ester	2810900	0.06	29.056
18-Methyl-nonadecanol, trimethylsilyl ether	1171409	0.03	29.187
Isopimaric acid, TMS	288871	0.01	29.422
4,8,12,16-Tetramethylheptadecan-4-olide	349707	0.01	29.499
1-Docosene	10176896	0.23	29.708
Hexanedioic acid, bis(2-ethylhexyl) ester	143493499	3.26	30.067
Dehydroabietic acid, TMS derivative	2939585	0.07	30.152
Arachidic acid, TMS derivative	2771633	0.06	30.367
Linolool oxide, TMS derivative	1428723	0.03	30.466
3-Dodecanol, TMS derivative	2228087	0.05	30.585
1-Nonadecene	734158	0.02	31.04
Hexadecylbis(trifluoromethyl)phosphine sulfide	7618412	0.17	31.161
Docosanol, TMS derivative	6626852	0.15	31.606
2-Palmitoylglycerol, 2TMS derivative	28014773	0.64	31.932
1-Monopalmitin, 2TMS derivative	1621245409	36.9	32.555
Behenic acid, TMS derivative	3276863	0.07	32.829
1-Monopalmitin, 2TMS derivative	819766	0.02	33.072
Octadecane	1368933	0.03	33.332
Heptadecanoic acid, glycerine-(1)-monoester, bis-O-trimethylsilyl-	6224115	0.14	33.43
Trimethylsilyl tricosanoate	1834307	0.04	33.854
2-Monostearin, 2TMS derivative	54082170	1.23	34.106
Glycerol monostearate, 2TMS derivative	1406804507	31.95	34.713
Lignoceric acid, TMS derivative	4827486	0.11	35.006
Trivinyl(hydroxymethyl)silane	1345070	0.03	36.04
Trimethylsilyl 22-(trimethylsilyloxy)docosanoate	8831539	0.2	36.399
1-Octacosanol, TMS derivative	1092605	0.02	37.877
1-Triacontanol, TMS derivative	244707	0.01	39.706
.beta.-Sitosterol, TMS derivative	1683625	0.04	40.358
Phenol, 2,4-bis(1,1-dimethylethyl)-, phosphite (3:1)	1082327	0.02	41.068
Benzenepropanoic acid, 3,5-bis(1,1-dimethylethyl)-4-hydroxy-, octadecyl ester	11339055	0.26	42.495

## Sheet: CE2
Metabolite name	Area	Percentage	Retention time
R(+)-Methcathinone	340981	0.01	4.316
Methylamine, 2TMS derivative	3021054	0.09	4.35
Ethylene glycol, 2TMS derivative	15169688	0.46	4.737
Formamide, TMS derivative	819915	0.02	4.958
1,3-Propanediol, 2TMS derivative	633731	0.02	5.491
Silanamine, N,N'-methanetetraylbis[1,1,1-trimethyl-	429774	0.01	5.551
N-(Hydroxymethyl)trifluoroacetamide, TMS derivative	3197063	0.1	5.668
1,2-Ethandimine, N,N'-ditrifluoroacetyl-	7188670	0.22	5.822
Boric acid, 3TMS derivative	16630505	0.5	5.927
N-Methyltrifluoroacetamide, TMS derivative	19016470	0.57	5.993
Bromosuccinic acid, 2TMS derivative	769854	0.02	6.997
1,3-Propanediol, 2TMS derivative	809779	0.02	7.151
Lactic Acid, 2TMS derivative	3874082	0.12	7.331
Trifluoroacetamide, 2TMS derivative	1030043	0.03	7.621
2-Propyl-1-pentanol, TMS derivative	406802	0.01	7.944
Disiloxane, hexamethyl-	826428	0.02	8.083
Levulinic acid, TMS derivative	414554	0.01	8.738
N(2),N(2)-Dimethyl-1,2-butanediamine	6103843	0.18	8.975
2-Acetoxyacetate, TMS derivative	209264	0.01	9.617
Trisiloxane, 1,1,1,5,5,5-hexamethyl-3,3-bis[(trimethylsilyl)oxy]-	749574	0.02	9.727
N-Methyltrifluoroacetamide, TMS derivative	738085	0.02	10.453
N-Methyltrifluoroacetamide, TMS derivative	1995001	0.06	10.519
3-Aminoisobutyric acid, 3TMS derivative	650210	0.02	10.729
4-Hydroxybutanoic acid, 2TMS derivative	502433	0.02	10.79
Benzoic Acid, TMS derivative	190749	0.01	10.883
Benzoic Acid, TMS derivative	1185975	0.04	10.973
Urea, 2TMS derivative	220286	0.01	11.16
N-Methyltrifluoroacetamide, TMS derivative	3800399	0.11	11.381
4-(Trimethylsilyoxy)-3-penten-2-one	3193743	0.1	11.472
Glycerol, 3TMS derivative	66909441	2.02	11.596
Silanol, trimethyl-, phosphate (3:1)	21153456	0.64	11.693
Butanedioic acid, 2TMS derivative	1477848	0.04	12.495
N-Methyltrifluoroacetamide, TMS derivative	3684008	0.11	12.626
N-Methyltrifluoroacetamide, TMS derivative	20165793	0.61	12.754
2-Butenedioic acid, (E)-, 2TMS derivative	5310275	0.16	12.964
Nonanoic acid, TMS derivative	999550	0.03	13.207
N-Isovalerylglycine, 2TMS derivative	2877982	0.09	13.601
3-Aminoisobutyric acid, 3TMS derivative	16252388	0.49	13.977
.beta.-Alanine, 3TMS derivative	2019654	0.06	14.678
3-Aminoisobutyric acid, 3TMS derivative	1676286	0.05	15.102
Acetic acid, 2,6,6-trimethyl-3-methylene-7-(3-oxobutylidene)oxepan-2-yl ester	1497280	0.05	15.395
Hexanedioic acid, 2TMS derivative	980952	0.03	16.312
2-Aminobenzoxazole, 2TMS derivative	23526210	0.71	16.936
1-Dodecanol, TMS derivative	395376	0.01	17.18
5-Octadecene, (E)-	21417627	0.65	17.512
Hexamethylene diacrylate	862577	0.03	17.824
8-Heptadecene	332772	0.01	18.002
Dodecanoic acid, TMS derivative	2646233	0.08	18.759
1,3-Bis(trimethylsilyloxy)pentane	764560	0.02	18.942
2-Butenoic acid, 3-methyl-2-[(trimethylsilyl)oxy]-, trimethylsilyl ester	1002861	0.03	19.277
Pentadecane	843736	0.03	19.398
Hexadecane, 2,6,11,15-tetramethyl-	934620	0.03	19.509
Methanone, (1-hydroxycyclohexyl)phenyl-	3932569	0.12	19.843
D-threo-Pentonic acid, 3-deoxy-2,5-bis-O-(trimethylsilyl)-2-C-[[(trimethylsilyl)oxy]methyl]-, lactone	3456405	0.1	20.003
Levoglucosan, 3TMS derivative	2801954	0.08	20.246
5-Eicosene, (E)-	51614304	1.55	21.023
2,2,11,11-tetramethyl-8-(trimethylsilyloxy)-5-((trimethylsilyloxy)methyl)-3,6,10-trioxa-2,11-disiladodecane	8264362	0.25	21.245
Undecanoic acid, 11-fluoro-, trimethylsilyl ester	1883769	0.06	21.433
Myristic acid, TMS derivative	3238771	0.1	22.057
1-Pentadecanol, TMS derivative	1147277	0.03	22.192
Decyl isopropyl ether	2986322	0.09	22.628
1,2-Benzenedicarboxylic acid, bis(2-methylpropyl) ester	1945746	0.06	22.756
2-Methyltetracosane	2865687	0.09	23.162
Tetradecanoic acid, 12-methyl-, methyl ester	1405687	0.04	23.32
(1S,4aS,4bS,7S,8aS,10aS)-7-Isopropyl-1,4a-dimethyltetradecahydrophenanthrene	2818198	0.08	23.534
Pentadecanoic acid, TMS derivative	2259200	0.07	23.6
Adipic acid, TMS derivative	34662656	1.04	23.751
1-Docosene	40996384	1.23	24.191
Palmitic Acid, TMS derivative	89134909	2.69	25.091
1-Heptadecanol, TMS derivative	858804	0.03	25.184
2-Methyltetracosane	1196144	0.04	25.704
Heptadecanoic acid, TMS derivative	1643186	0.05	26.094
Octanoic acid, 4-methyl-, methyl ester	2088954	0.06	26.296
Heptadecanoic acid, TMS derivative	4430082	0.13	26.466
1-Octadecanol, TMS derivative	7417611	0.22	26.569
6,6-Diethylhoctadecane	468178	0.01	26.905
1-Docosene	17204336	0.52	27.06
Oleic Acid, (Z)-, TMS derivative	8152549	0.25	27.512
Oleic Acid, (Z)-, TMS derivative	1103462	0.03	27.608
Stearic acid, TMS derivative	96464656	2.91	27.856
7-Trimethylsilyloxy-7-methyloctanoic acid, trimethylsilyl ester	356028	0.01	28.069
Octadecane	523895	0.02	28.44
Propanoic acid, decyl ester	2002654	0.06	28.64
1-Hexacosene	352619	0.01	28.781
L-Norvaline, N-(2-ethylhexyloxycarbonyl)-, decyl ester	2497404	0.08	29.055
18-Methyl-nonadecanol, trimethylsilyl ether	506533	0.02	29.188
Octadecane-1,12-diol bis(trimethylsilyl) ether	460479	0.01	29.27
4,8,12,16-Tetramethylheptadecan-4-olide	240275	0.01	29.498
1-Docosene	7074244	0.21	29.711
Hexanedioic acid, bis(2-ethylhexyl) ester	128881416	3.88	30.072
Oleamide, TMS derivative	802174	0.02	30.171
Arachidic acid, TMS derivative	1570546	0.05	30.368
7-Trimethylsilyloxy-7-methyloctanoic acid, trimethylsilyl ester	650032	0.02	30.466
3-Dodecanol, TMS derivative	658560	0.02	30.584
Pentadecane	604002	0.02	30.96
Docosanol, TMS derivative	3338611	0.1	31.607
2-Palmitoylglycerol, 2TMS derivative	40605864	1.22	31.935
1-Monopalmitin, 2TMS derivative	1206760553	36.41	32.514
Heptadecanoic acid, glycerine-(1)-monoester, bis-O-trimethylsilyl-	3814603	0.11	33.427
1-Tetracosanol, TMS derivative	582032	0.02	33.866
2-Monostearin, 2TMS derivative	44367468	1.34	34.121
Glycerol monostearate, 2TMS derivative	1010659836	30.44	34.651
1,22-Docosanediol, 2TMS derivative	623760	0.02	35.419
2-Monostearin, 2TMS derivative	319917	0.01	36.114
Trimethylsilyl 22-(trimethylsilyloxy)docosanoate	6006999	0.18	36.397
1-Monopalmitin, 2TMS derivative	778980	0.02	37.254
Cholesterol, TMS derivative	8127031	0.24	38.499
Trimethylsilyl octacosanoate	303437	0.01	38.823
1-Triacontanol, TMS derivative	209033	0.01	39.713
Phenol, 2,4-bis(1,1-dimethylethyl)-, phosphite (3:1)	1633337	0.05	41.068
Glycerol monostearate, 2TMS derivative	1698597	0.05	41.843
Benzenepropanoic acid, 3,5-bis(1,1-dimethylethyl)-4-hydroxy-, octadecyl ester	7548613	0.23	42.5

## Sheet: SNE1
Metabolite name	Area	Percentage	Retention time
4-fluoromethamphetamine	426269	0.01	4.397
Ethylene glycol, 2TMS derivative	10860986	0.2	4.722
Formamide, TMS derivative	429405	0.01	5.061
2-Pentamethyldisilanyloxybutane	743492	0.01	5.437
N-(Hydroxymethyl)trifluoroacetamide, TMS derivative	11912323	0.22	5.747
Boric acid, 3TMS derivative	50835468	0.93	5.887
N-Methyltrifluoroacetamide, TMS derivative	15113604	0.28	6.054
d-Erythrotetrofuranose, tris-O-(trimethylsilyl)-	1238498	0.02	6.981
1,3-Propanediol, 2TMS derivative	698065	0.01	7.143
Lactic Acid, 2TMS derivative	4075756	0.07	7.333
2-Butene-1,4-diol, (E)-, 2TMS derivative	1267685	0.02	7.605
Decane, 2,3,5,8-tetramethyl-	219784	0	7.729
2-Propyl-1-pentanol, TMS derivative	699285	0.01	7.917
Ethanimidic acid, N-(trimethylsilyl)-, trimethylsilyl ester	904497	0.02	8.084
Levulinic acid, TMS derivative	298035	0.01	8.727
Cyclopentasiloxane, decamethyl-	10027758	0.18	8.94
Acetin, bis-1,3-trimethylsilyl ether	494308	0.01	9.563
Trisiloxane, 1,1,1,5,5,5-hexamethyl-3,3-bis[(trimethylsilyl)oxy]-	803189	0.01	9.688
N-Methyltrifluoroacetamide, TMS derivative	1669488	0.03	10.404
N-Methyltrifluoroacetamide, TMS derivative	1492517	0.03	10.5
4-Aminobutanoic acid, 3TMS derivative	935590	0.02	10.655
4-Hydroxybutanoic acid, 2TMS derivative	362772	0.01	10.767
Benzoic Acid, TMS derivative	737294	0.01	10.848
Benzoic Acid, TMS derivative	2941506	0.05	10.952
Isopropyl tetradecyl ether	5355517	0.1	11.366
Glycerol, 3TMS derivative	159382837	2.91	11.582
N-Methyltrifluoroacetamide, TMS derivative	12128827	0.22	12.561
N-Methyltrifluoroacetamide, TMS derivative	15709169	0.29	12.761
2-Butenedioic acid, (E)-, 2TMS derivative	3920164	0.07	12.971
Nonanoic acid, TMS derivative	1527542	0.03	13.2
Propionic acid, 3-iodo-, heptadecyl ester	15469976	0.28	13.598
3-Aminoisobutyric acid, 3TMS derivative	23839484	0.44	13.99
3-Aminoisobutyric acid, 3TMS derivative	2468623	0.05	14.619
Acetamide, N-(1-phenylethyl)-	23228412	0.42	15.432
1-Phenylethanol, TBDMS derivative	23381152	0.43	15.881
Ether, dodecyl isopropyl	3813296	0.07	16.041
2-Aminobenzoxazole, 2TMS derivative	123887647	2.26	16.933
5-Octadecene, (E)-	185386730	3.39	17.546
Hexamethylene diacrylate	5128097	0.09	17.835
Dodecanoic acid, TMS derivative	20048264	0.37	18.761
3-Tetradecanol, TMS derivative	1709053	0.03	18.935
Octadecane, 5-methyl-	4574133	0.08	19.24
Pentadecane	5263988	0.1	19.408
Methanone, (1-hydroxycyclohexyl)phenyl-	29557463	0.54	19.87
Eicosane	33856893	0.62	20.407
5-Eicosene, (E)-	251681590	4.6	21.078
1,2-Benzenedicarboxylic acid, bis(2-methylpropyl) ester	4254020	0.08	22.763
D-Pinitol, pentakis(trimethylsilyl) ether	13011284	0.24	22.961
2-Methylhexacosane	10477068	0.19	23.175
Cyclopropanebutanoic acid, 2-[[2-[[2-[(2-pentylcyclopropyl)methyl]cyclopropyl]methyl]cyclopropyl]methyl]-, methyl ester	6011924	0.11	23.311
(1S,4aS,4bS,7S,8aS,10aS)-7-Isopropyl-1,4a-dimethyltetradecahydrophenanthrene	20096136	0.37	23.556
Adipic acid, TMS derivative	42048793	0.77	23.758
1-Docosene	151041732	2.76	24.231
Palmitic Acid, TMS derivative	179048341	3.27	25.111
1-Pentadecene, 2-methyl-	5277536	0.1	25.712
Heptadecanenitrile	2755002	0.05	26.017
2-Decen-1-ol, (E)-, TMS derivative	10746866	0.2	26.263
Heptadecanoic acid, TMS derivative	38577220	0.7	26.51
1-Docosene	62474862	1.14	27.089
Heptadecyl acetate	34753142	0.63	27.439
Stearic acid, TMS derivative	194172455	3.55	27.881
Butyl eicosyl ether	5528014	0.1	28.654
L-Norvaline, N-(2-ethylhexyloxycarbonyl)-, decyl ester	2771278	0.05	29.064
Dihydrophytol, TMS derivative	2084162	0.04	29.185
1-Docosene	26006080	0.48	29.725
Hexanedioic acid, bis(2-ethylhexyl) ester	120204024	2.2	30.06
L-Norvaline, N-octyloxycarbonyl-, propyl ester	11871013	0.22	30.287
Pentadecanoic acid, glycerine-(1)-monoester, bis-O-trimethylsilyl-	6367913	0.12	31.178
Docosanol, TMS derivative	7953362	0.15	31.619
2-Palmitoylglycerol, 2TMS derivative	80445464	1.47	31.945
1-Monopalmitin, 2TMS derivative	1653910884	30.19	32.578
Behenic acid, TMS derivative	4514209	0.08	32.838
Heptadecanoic acid, glycerine-(1)-monoester, bis-O-trimethylsilyl-	7159795	0.13	33.438
2-Monostearin, 2TMS derivative	79188257	1.45	34.12
Glycerol monostearate, 2TMS derivative	1378894302	25.19	34.706
2-Palmitoylglycerol, 2TMS derivative	595758	0.01	36.114
Trimethylsilyl 22-(trimethylsilyloxy)docosanoate	8633900	0.16	36.407
1-Monopalmitin, 2TMS derivative	1098183	0.02	37.249
1-Octacosanol, TMS derivative	1029228	0.02	37.883
2,3-Bis((trimethylsilyl)oxy)propyl docosanoate	1402479	0.03	38.357
1-Triacontanol, TMS derivative	364297	0.01	39.712
Phenol, 2,4-bis(1,1-dimethylethyl)-, phosphite (3:1)	10613320	0.19	41.066
Benzenepropanoic acid, 3,5-bis(1,1-dimethylethyl)-4-hydroxy-, octadecyl ester	27212644	0.5	42.51

## Sheet: SNE2
Metabolite name	Area	Percentage	Retention time
R(+)-Methcathinone	503599	0.01	4.314
N-Methyltrifluoroacetamide, TMS derivative	324610	0.01	4.495
Ethylene glycol, 2TMS derivative	14859758	0.26	4.731
Formamide, TMS derivative	720487	0.01	4.953
1-Pentamethyldisilyloxyoctane	582190	0.01	5.454
Silanamine, N,N'-methanetetraylbis[1,1,1-trimethyl-	708797	0.01	5.521
N-(Hydroxymethyl)trifluoroacetamide, TMS derivative	7043631	0.12	5.667
1,2-Ethandimine, N,N'-ditrifluoroacetyl-	5085420	0.09	5.825
Boric acid, 3TMS derivative	27953917	0.49	5.885
N-Methyltrifluoroacetamide, TMS derivative	19491656	0.35	5.963
1,4-Dioxan-2-ol, TMS derivative	119068	0	6.275
Mercaptoethanol, 2TMS derivative	728529	0.01	6.934
1,3-Propanediol, 2TMS derivative	675082	0.01	7.089
Lactic Acid, 2TMS derivative	3417079	0.06	7.267
2-Butene-1,4-diol, (E)-, 2TMS derivative	1382307	0.02	7.542
Isobutyl pent-4-enyl carbonate	165978	0	7.708
2-Propyl-1-pentanol, TMS derivative	450246	0.01	7.893
Ethanimidic acid, N-(trimethylsilyl)-, trimethylsilyl ester	925714	0.02	8.02
Hydracrylic acid, 2TMS derivative	781197	0.01	8.816
Cyclopentasiloxane, decamethyl-	7921236	0.14	8.916
Benzene, (1-isocyanatoethyl)-, (S)-	1597910	0.03	9.017
Trisiloxane, 1,1,1,5,5,5-hexamethyl-3,3-bis[(trimethylsilyl)oxy]-	649914	0.01	9.632
1-Phenethylamine, TMS derivative	4959764	0.09	10.233
N-Methyltrifluoroacetamide, TMS derivative	1783257	0.03	10.358
N-Methyltrifluoroacetamide, TMS derivative	1519110	0.03	10.466
3-Aminoisobutyric acid, 3TMS derivative	795279	0.01	10.655
4-Hydroxybutanoic acid, 2TMS derivative	396734	0.01	10.733
Benzoic Acid, TMS derivative	822970	0.01	10.811
Benzoic Acid, TMS derivative	4962995	0.09	10.922
Octanoic acid, TMS derivative	9488977	0.17	11.155
4-(Trimethylsilyoxy)-3-penten-2-one	2453616	0.04	11.45
Glycerol, 3TMS derivative	159768304	2.83	11.563
Benzeneacetic acid, TMS derivative	160373	0	11.931
Butanedioic acid, 2TMS derivative	998373	0.02	12.468
N-Methyltrifluoroacetamide, TMS derivative	7650615	0.14	12.538
N-Methyltrifluoroacetamide, TMS derivative	18493417	0.33	12.742
2-Butenedioic acid, (E)-, 2TMS derivative	4923314	0.09	12.954
Uracil, 2TMS derivative	2038171	0.04	13.113
Nonanoic acid, TMS derivative	2600372	0.05	13.176
Hippuric acid, TMS derivative	29916293	0.53	13.454
3-Aminoisobutyric acid, 3TMS derivative	17666191	0.31	13.945
Pyrimidine, 5-methyl-2,4-bis[(trimethylsilyl)oxy]-	1715536	0.03	14.38
3-Aminoisobutyric acid, 3TMS derivative	5912938	0.1	14.653
Mandelic acid, 2TMS derivative	6967126	0.12	14.835
Benzamide, TMS derivative	3178176	0.06	14.918
Decanoic acid, TMS derivative	28556311	0.51	15.108
Acetamide, N-(1-phenylethyl)-	87985678	1.56	15.386
Benzeneacetamide, TMS derivative	31280207	0.55	15.487
Acetamide, N-(1-phenylethyl)-	32429373	0.57	15.586
Nonadecane	4667591	0.08	15.735
E-3-Pentadecen-2-ol	1466677	0.03	16.113
Terpin, 2TMS derivative	21753044	0.39	16.453
2-Aminobenzoxazole, 2TMS derivative	113383645	2.01	16.916
1-Dodecanol, TMS derivative	3083279	0.05	17.163
5-Octadecene, (E)-	156206309	2.77	17.536
Hexamethylene diacrylate	5209329	0.09	17.822
2-Undecenoic acid	2713333	0.05	17.994
3-Hydroxyphenylacetic acid, 2TMS derivative	2687494	0.05	18.261
Pentane, 2,2,3,3-tetramethyl-	1635384	0.03	18.516
Dodecanoic acid, TMS derivative	11777411	0.21	18.745
3-Tetradecanol, TMS derivative	2736132	0.05	18.914
Pentadecane	3358454	0.06	19.389
Heptadecane, 2,6,10,15-tetramethyl-	10093917	0.18	19.65
Methanone, (1-hydroxycyclohexyl)phenyl-	32667021	0.58	19.867
D-threo-Pentonic acid, 3-deoxy-2,5-bis-O-(trimethylsilyl)-2-C-[[(trimethylsilyl)oxy]methyl]-, lactone	3963096	0.07	19.983
1,7-di-iso-propylnaphthalene	6867593	0.12	20.212
Eicosane	12720290	0.23	20.389
Eicosane	3532506	0.06	20.688
5-Eicosene, (E)-	173963733	3.08	21.061
Cyclopentylcarboxylic acid, TMS derivative	23672507	0.42	21.232
E-2-Tetradecen-1-ol	4019817	0.07	21.53
Oxalic acid, decyl 3,5-difluorophenyl ester	5499069	0.1	21.804
Myristic acid, TMS derivative	6901446	0.12	22.044
1-Pentadecanol, TMS derivative	3726596	0.07	22.18
14-Aza-10,12-dioxatetracyclo[6.5.1.0(2,7).0(9,13)]tetradeca-2,4,6-triene, 14-methyl-11-oxo-	2321332	0.04	22.35
1,2-Benzenedicarboxylic acid, bis(2-methylpropyl) ester	3885466	0.07	22.749
2-Methyltetracosane	8559292	0.15	23.152
2-Methyltetracosane	4307499	0.08	23.279
(1S,4aS,4bS,7S,8aS,10aS)-7-Isopropyl-1,4a-dimethyltetradecahydrophenanthrene	16446079	0.29	23.53
Adipic acid, TMS derivative	37517686	0.66	23.739
1-Docosene	114809033	2.03	24.215
2-Bromotetradecane	2881653	0.05	24.366
2-Decene, 3-methyl-, (Z)-	2271512	0.04	24.442
Heneicosane	3612395	0.06	24.515
Octadecanal	4229919	0.07	24.707
Palmitic Acid, TMS derivative	161677006	2.86	25.105
1-Butanol, TMS derivative	4260855	0.08	25.195
1-Butanol, TMS derivative	4477358	0.08	25.321
2-Methyltetracosane	3796242	0.07	25.695
Heptadecanenitrile	2324794	0.04	26.002
Heptadecanoic acid, TMS derivative	2268268	0.04	26.079
Carbonic acid, allyl hexadecyl ester	1739252	0.03	26.146
2-Undecen-1-ol, (E)-, TMS derivative	2508877	0.04	26.25
Eicosane	3321868	0.06	26.31
Heptadecanoic acid, TMS derivative	6505175	0.12	26.459
1-Octadecanol, TMS derivative	20441771	0.36	26.566
Eicosane	3005928	0.05	26.738
Eicosane	4984551	0.09	26.892
1-Docosene	51322499	0.91	27.07
1,12-Dodecanediol, 2TMS derivative	832934	0.01	27.285
9-Octadecenoic acid, (E)-, TMS derivative	16491752	0.29	27.505
Stearic acid, TMS derivative	163605201	2.9	27.868
1-Butanol, TMS derivative	6560816	0.12	27.943
Linolool oxide, TMS derivative	3595252	0.06	28.051
2-Methyltetracosane	806797	0.01	28.276
2-Bromo dodecane	2735854	0.05	28.433
2-Hexyldodecyl propionate	5581882	0.1	28.633
6,10,13-Trimethyltetradecyl isovalerate	1365164	0.02	28.851
L-Norvaline, N-octyloxycarbonyl-, propyl ester	4782482	0.08	29.045
1,3-Dioxolane, 2-heptyl-4-octadecyloxymethyl-	1647525	0.03	29.169
1-Docosene	23290187	0.41	29.702
Hexanedioic acid, bis(2-ethylhexyl) ester	103355303	1.83	30.047
L-Norvaline, N-octyloxycarbonyl-, decyl ester	4238270	0.08	30.268
Arachidic acid, TMS derivative	3906672	0.07	30.356
3-Nonanol, TMS derivative	2090550	0.04	30.572
Heneicosane	1027277	0.02	30.95
Propyl tetradecyl carbonate	1601608	0.03	31.048
Pentadecanoic acid, glycerine-(1)-monoester, bis-O-trimethylsilyl-	4936012	0.09	31.157
Docosanol, TMS derivative	5421378	0.1	31.596
2-Palmitoylglycerol, 2TMS derivative	70349927	1.25	31.922
1-Monopalmitin, 2TMS derivative	1683258473	29.82	32.555
Behenic acid, TMS derivative	904970	0.02	32.822
2-Monostearin, 2TMS derivative	461840	0.01	33.063
Heptadecanoic acid, glycerine-(1)-monoester, bis-O-trimethylsilyl-	5686704	0.1	33.42
Carbonic acid, eicosyl vinyl ester	393164	0.01	33.669
2-Monostearin, 2TMS derivative	71877428	1.27	34.092
6-Dimethyl(trimethylsilyl)silyloxytetradecane	1449928093	25.67	34.715
2-Monostearin, 2TMS derivative	527705	0.01	36.101
Trimethylsilyl 22-(trimethylsilyloxy)docosanoate	8280008	0.15	36.394
1,2-Dipalmitin, TMS derivative	1855274	0.03	36.928
1-Octacosanol, TMS derivative	643519	0.01	37.871
Glycerol monostearate, 2TMS derivative	1015567	0.02	39.005
1-Triacontanol, TMS derivative	241477	0	39.694
Phenol, 2,4-bis(1,1-dimethylethyl)-, phosphite (3:1)	8255034	0.15	41.053
Glycerol monostearate, 2TMS derivative	2562088	0.05	41.711
Benzenepropanoic acid, 3,5-bis(1,1-dimethylethyl)-4-hydroxy-, octadecyl ester	22105082	0.39	42.496
