# Supplementary material for: Correction: Effective targeting of breast cancer cells (MCF7) via novel biogenic synthesis of gold nanoparticles using cancer-derived metabolites
Source: PLoS One. 2026 Jun 4;21(6):e0350791. doi: 10.1371/journal.pone.0350791 (PMC13235896; doi:10.1371/journal.pone.0350791)
Supplement: S1 File — Raw data underlying Figs 1 and 3–8; averaged data underlying Fig 2. (ZIP) [file pone.0350791.s001.zip › S1 File/Raw data for Figure 7.xlsx]

## Sheet: U2-1
RT	Peak Area	Peak Area %	Name
1.078	1808732	0.39	Perfluorotributylamine
1.79	14372235	3.07	Silane, chlorotrimethyl-
2.022	350849132	74.98	1,3-Propanediol, 2TMS derivative
3.992	602302	0.13	Trifluoroacetamide, 2TMS derivative
4.137	2471765	0.53	Methylamine, 2TMS derivative
4.444	1633935	0.35	Ethylene glycol, 2TMS derivative
5.345	190869	0.04	Silanamine, N,N'-methanetetraylbis[1,1,1-trimethyl-
5.827	784318	0.17	N-Methyltrifluoroacetamide, TMS derivative
5.904	600626	0.13	Boric acid, 3TMS derivative
6.894	62964	0.01	Bromosuccinic acid, 2TMS derivative
7.072	127868	0.03	1,3-Propanediol, 2TMS derivative
7.283	474774	0.1	Lactic Acid, 2TMS derivative
8.028	286488	0.06	Ethanimidic acid, N-(trimethylsilyl)-, trimethylsilyl ester
10.546	680449	0.15	N-Methyltrifluoroacetamide, TMS derivative
10.98	249886	0.05	Benzoic Acid, TMS derivative
11.683	16919204	3.61	Silanol, trimethyl-, phosphate (3:1)
12.551	37488	0.01	6-Dimethyl(trimethylsilyl)silyloxytetradecane
12.822	1144748	0.24	N-Methyltrifluoroacetamide, TMS derivative
13.249	88962	0.02	Nonanoic acid, TMS derivative
14.076	1041649	0.22	3-Aminoisobutyric acid, 3TMS derivative
14.739	353820	0.08	3-Aminoisobutyric acid, 3TMS derivative
15.177	86127	0.02	3-Aminoisobutyric acid, 3TMS derivative
15.429	113589	0.02	3-Aminoisobutyric acid, 3TMS derivative
16.727	105386	0.02	L-5-Oxoproline, , 2TMS derivative
16.817	296003	0.06	L-5-Oxoproline, , 2TMS derivative
16.997	601747	0.13	2-Aminobenzoxazole, 2TMS derivative
18.595	126742	0.03	N,O,O'-Tris-(trimethylsilyl)-6-hydroxy-2-aminohexanoic acid
19.628	205450	0.04	2,5-Di-tert-butyl-4-((trimethylsilyl)oxy)phenol
21.014	4053044	0.87	5-Eicosene, (E)-
21.341	443334	0.09	Phosphoric acid, bis(trimethylsilyl) 2,3-bis[(trimethylsilyl)oxy]propyl ester
21.444	303391	0.06	Azelaic acid, 2TMS derivative
22.068	268734	0.06	Myristic acid, TMS derivative
22.919	348166	0.07	Mandelic acid, 2TBDMS derivative
23.188	198948	0.04	1-Octanol, 2-butyl-
23.578	1112737	0.24	7,9-Di-tert-butyl-1-oxaspiro(4,5)deca-6,9-diene-2,8-dione
24.177	5338200	1.14	1-Docosene
24.615	713303	0.15	Palmitelaidic acid, TMS derivative
24.882	4840551	1.03	Palmitic Acid, TMS derivative
26.481	3266797	0.7	Heptadecanoic acid, TMS derivative
27.049	2999936	0.64	1-Docosene
27.317	1467211	0.31	Oleic Acid, (Z)-, TMS derivative
27.415	4703991	1	Tridecyl acetate
27.618	6859655	1.46	Stearic acid, TMS derivative
29.124	904239	0.19	Nonadecanoic acid, TMS derivative
29.437	548452	0.12	Arachidonic acid, TMS derivative
29.691	1636328	0.35	1-Docosene
30.05	2121359	0.45	Hexanedioic acid, bis(2-ethylhexyl) ester
31.57	388132	0.08	Heneicosanoic acid, TMS derivative
31.842	355555	0.08	Arachidonic acid, TMS derivative
32.103	1595081	0.34	1-Decanol, 2-hexyl-
32.712	473660	0.1	Behenic acid, TMS derivative
33.819	251401	0.05	Trimethylsilyl tricosanoate
34.366	387955	0.08	1-Docosene
34.889	837264	0.18	Lignoceric acid, TMS derivative
36.918	1010267	0.22	Hexacosanoic acid, TMS derivative
38.463	118970	0.03	Cholesterol, TMS derivative
41.059	490803	0.1	Phenol, 2,4-bis(1,1-dimethylethyl)-, phosphite (3:1)

## Sheet: U2-2
RT	Peak Area	Peak Area %	Name
1.789	72280271	0.47	Silane, chlorotrimethyl-
2.02	15347393651	99.15	1,3-Propanediol, 2TMS derivative
4.152	1985235	0.01	Methylamine, 2TMS derivative
4.499	1299969	0.01	Ethylene glycol, 2TMS derivative
5.388	293742	0	Silanamine, N,N'-methanetetraylbis[1,1,1-trimethyl-
5.789	926355	0.01	N-Methyltrifluoroacetamide, TMS derivative
5.942	487936	0	Boric acid, 3TMS derivative
6.884	95284	0	Methylsuccinic acid, 2TMS derivative
7.054	123018	0	1,3-Propanediol, 2TMS derivative
7.233	410499	0	Lactic Acid, 2TMS derivative
7.64	109342	0	3,4Dehydro-dl-proline
8.018	229914	0	Ethanimidic acid, N-(trimethylsilyl)-, trimethylsilyl ester
10.38	257724	0	N-Methyltrifluoroacetamide, TMS derivative
10.55	356806	0	N-Methyltrifluoroacetamide, TMS derivative
10.82	246440	0	4-Hydroxybutanoic acid, 2TMS derivative
10.967	128754	0	Benzoic Acid, TMS derivative
11.543	2206376	0.01	Silanol, trimethyl-, phosphate (3:1)
11.698	11903709	0.08	Silanol, trimethyl-, phosphate (3:1)
12.826	1171557	0.01	N-Methyltrifluoroacetamide, TMS derivative
13.247	208185	0	Nonanoic acid, TMS derivative
14.074	1173053	0.01	3-Aminoisobutyric acid, 3TMS derivative
14.74	357872	0	.beta.-Alanine, 3TMS derivative
15.175	102847	0	4-Aminobutanoic acid, 3TMS derivative
16.519	318825	0	L-5-Oxoproline, , 2TMS derivative
16.834	210994	0	L-5-Oxoproline, , 2TMS derivative
17.001	522658	0	2-Aminobenzoxazole, 2TMS derivative
19.631	346686	0	2,5-Di-tert-butyl-4-((trimethylsilyl)oxy)phenol
21.026	4747418	0.03	5-Eicosene, (E)-
22.086	498092	0	Myristic acid, TMS derivative
23.547	1252512	0.01	(1S,4aS,4bS,7S,8aS,10aS)-7-Isopropyl-1,4a-dimethyltetradecahydrophenanthrene
24.182	5724364	0.04	5-Eicosene, (E)-
25.079	1523110	0.01	Palmitic Acid, TMS derivative
26.487	3219351	0.02	Heptadecanoic acid, TMS derivative
27.058	3179861	0.02	1-Docosene
27.5	2718037	0.02	9,12-Octadecadienoic acid (Z,Z)-, TMS derivative
27.834	1879918	0.01	Stearic acid, TMS derivative
28.193	419484	0	2-Undecen-1-ol, (E)-, TMS derivative
29.136	943568	0.01	Nonadecanoic acid, TMS derivative
29.701	1419124	0.01	1-Docosene
30.068	897431	0.01	Hexanedioic acid, bis(2-ethylhexyl) ester
32.116	1041391	0.01	1-Decanol, 2-hexyl-
35.334	489000	0	Myrtenoic acid, trimethylsilyl ester
38.463	128771	0	Cholesterol, TMS derivative
41.057	523707	0	Phenol, 2,4-bis(1,1-dimethylethyl)-, phosphite (3:1)
42.474	567911	0	Benzenepropanoic acid, 3,5-bis(1,1-dimethylethyl)-4-hydroxy-, octadecyl ester

## Sheet: U2-3
RT	Peak Area	Peak Area %	Name
1.058	106133	0	Perfluoro-n-pentanoic acid
1.787	70540240	0.45	Silane, chlorotrimethyl-
2.015	15485467626	99.18	1,3-Propanediol, 2TMS derivative
4.162	1889693	0.01	Methylamine, 2TMS derivative
4.512	1386513	0.01	Ethylene glycol, 2TMS derivative
5.39	301183	0	Silanamine, N,N'-methanetetraylbis[1,1,1-trimethyl-
5.798	871113	0.01	N-Methyltrifluoroacetamide, TMS derivative
5.949	492500	0	Boric acid, 3TMS derivative
6.712	196463	0	3-Pyridinol, TMS derivative
6.9	67118	0	2-Ethyl-3-trimethylsilyloxy(trimethylsilyl)butyrate
7.054	123400	0	1,3-Propanediol, 2TMS derivative
7.241	419613	0	Lactic Acid, 2TMS derivative
7.65	107809	0	3,4Dehydro-dl-proline
7.986	271458	0	Disiloxane, hexamethyl-
8.683	115219	0	1-Piperidinecarboxaldehyde
10.384	310356	0	N-Methyltrifluoroacetamide, TMS derivative
10.553	289868	0	N-Methyltrifluoroacetamide, TMS derivative
10.822	179223	0	4-Hydroxybutanoic acid, 2TMS derivative
11.554	2004087	0.01	Silanol, trimethyl-, phosphate (3:1)
11.708	10530645	0.07	Silanol, trimethyl-, phosphate (3:1)
12.558	355136	0	N-Methyltrifluoroacetamide, TMS derivative
12.829	859206	0.01	N-Methyltrifluoroacetamide, TMS derivative
13.236	311606	0	Nonanoic acid, TMS derivative
14.079	1157925	0.01	3-Aminoisobutyric acid, 3TMS derivative
14.743	373568	0	.beta.-Alanine, 3TMS derivative
17.003	507961	0	2-Aminobenzoxazole, 2TMS derivative
19.63	254128	0	2,5-Di-tert-butyl-4-((trimethylsilyl)oxy)phenol
21.028	4458815	0.03	5-Eicosene, (E)-
22.087	410646	0	Myristic acid, TMS derivative
24.181	5549311	0.04	5-Eicosene, (E)-
25.08	1402083	0.01	Palmitic Acid, TMS derivative
26.505	3214915	0.02	Heptadecanoic acid, TMS derivative
27.057	3145011	0.02	1-Docosene
27.504	2768057	0.02	9,12-Octadecadienoic acid (Z,Z)-, TMS derivative
27.834	1774905	0.01	Stearic acid, TMS derivative
28.197	278365	0	1-Trimethylsilyoxylundec-2-ene
29.136	922675	0.01	Nonadecanoic acid, TMS derivative
29.704	1464595	0.01	1-Docosene
32.116	1169039	0.01	Bis(tridecyl) phthalate
35.332	494136	0	Myrtenoic acid, trimethylsilyl ester
38.462	176732	0	Cholesterol, TMS derivative
41.056	706688	0	Phenol, 2,4-bis(1,1-dimethylethyl)-, phosphite (3:1)
42.474	798568	0.01	Benzenepropanoic acid, 3,5-bis(1,1-dimethylethyl)-4-hydroxy-, octadecyl ester

## Sheet: U4-1
RT	Peak Area	Peak Area %	Name
1.784	65682409	0.41	Silane, chlorotrimethyl-
4.123	1130338	0.01	Methylamine, 2TMS derivative
4.312	63342	0	Ethylene glycol, 2TMS derivative
4.503	1178520	0.01	Ethylene glycol, 2TMS derivative
5.412	171062	0	Silanamine, N,N'-methanetetraylbis[1,1,1-trimethyl-
5.85	4170026	0.03	Boric acid, 3TMS derivative
6.717	180970	0	3-Pyridinol, TMS derivative
7.054	149454	0	1,3-Propanediol, 2TMS derivative
7.274	167057	0	Lactic Acid, 2TMS derivative
7.972	309519	0	Disiloxane, hexamethyl-
8.651	256654	0	1-Piperidinecarboxaldehyde
10.354	321552	0	N-Methyltrifluoroacetamide, TMS derivative
10.558	372032	0	N-Methyltrifluoroacetamide, TMS derivative
10.822	252147	0	4-Hydroxybutanoic acid, 2TMS derivative
10.97	312513	0	Benzoic Acid, TMS derivative
11.521	2370111	0.01	Silanol, trimethyl-, phosphate (3:1)
11.718	9120516	0.06	Silanol, trimethyl-, phosphate (3:1)
12.834	945499	0.01	N-Methyltrifluoroacetamide, TMS derivative
13.68	1684458	0.01	Cyclotetradecane
14.094	1379199	0.01	3-Aminoisobutyric acid, 3TMS derivative
14.749	493655	0	3-Aminoisobutyric acid, 3TMS derivative
15.188	144800	0	4-Aminobutanoic acid, 3TMS derivative
16.974	5637529	0.03	2-Aminobenzoxazole, 2TMS derivative
17.53	8614745	0.05	5-Octadecene, (E)-
19.642	429820	0	2,5-Di-tert-butyl-4-((trimethylsilyl)oxy)phenol
21.028	9350444	0.06	5-Eicosene, (E)-
23.534	1102635	0.01	(1S,4aS,4bS,7S,8aS,10aS)-7-Isopropyl-1,4a-dimethyltetradecahydrophenanthrene
24.183	7385450	0.05	1-Docosene
25.081	1729962	0.01	Palmitic Acid, TMS derivative
25.71	143529	0	Dotriacontyl isobutyl ether
26.252	614116	0	Tridecanal
26.493	2502256	0.02	Heptadecanoic acid, TMS derivative
27.056	3880491	0.02	1-Docosene
27.503	2886072	0.02	9,12-Octadecadienoic acid (Z,Z)-, TMS derivative
27.833	2114361	0.01	Stearic acid, TMS derivative
28.446	1691340	0.01	Octacosane
29.721	3526172	0.02	Tetratetracontane
30.959	2237264	0.01	Octacosane
32.144	2806600	0.02	Tetratetracontane
32.852	311349	0	Octadecane, 2-methyl-
33.285	1496310	0.01	Octacosane
34.101	332042	0	2-methyloctacosane
34.386	986025	0.01	Tetratetracontane
35.452	841346	0.01	Tetratetracontane
36.474	431558	0	Tritetracontane
37.45	224902	0	Eicosane, 10-methyl-
41.054	439319	0	Phenol, 2,4-bis(1,1-dimethylethyl)-, phosphite (3:1)
42.476	728330	0	Benzenepropanoic acid, 3,5-bis(1,1-dimethylethyl)-4-hydroxy-, octadecyl ester

## Sheet: U4-2
RT	Peak Area	Peak Area %	Name
1.785	63607519	0.39	Silane, chlorotrimethyl-
4.133	1305051	0.01	Methylamine, 2TMS derivative
4.492	1265617	0.01	Ethylene glycol, 2TMS derivative
5.384	208428	0	Silanamine, N,N'-methanetetraylbis[1,1,1-trimethyl-
5.839	4195710	0.03	Boric acid, 3TMS derivative
7.053	171096	0	1,3-Propanediol, 2TMS derivative
7.26	172509	0	Lactic Acid, 2TMS derivative
7.649	111831	0	3,4Dehydro-dl-proline
8.648	275722	0	1-Piperidinecarboxaldehyde
10.355	330917	0	N-Methyltrifluoroacetamide, TMS derivative
10.559	247418	0	N-Methyltrifluoroacetamide, TMS derivative
10.823	304186	0	4-Hydroxybutanoic acid, 2TMS derivative
11.52	2355013	0.01	Silanol, trimethyl-, phosphate (3:1)
11.722	8528795	0.05	Silanol, trimethyl-, phosphate (3:1)
12.834	876683	0.01	N-Methyltrifluoroacetamide, TMS derivative
13.254	204357	0	Nonanoic acid, TMS derivative
13.68	1559922	0.01	Cyclotetradecane
14.089	1310484	0.01	3-Aminoisobutyric acid, 3TMS derivative
14.756	363768	0	.beta.-Alanine, 3TMS derivative
15.183	88999	0	3-Aminoisobutyric acid, 3TMS derivative
16.97	5594494	0.03	2-Aminobenzoxazole, 2TMS derivative
17.529	8525450	0.05	5-Octadecene, (E)-
19.636	452446	0	2,5-Di-tert-butyl-4-((trimethylsilyl)oxy)phenol
21.03	9527540	0.06	5-Eicosene, (E)-
23.55	2008935	0.01	(1S,4aS,4bS,7S,8aS,10aS)-7-Isopropyl-1,4a-dimethyltetradecahydrophenanthrene
24.192	7446216	0.05	5-Eicosene, (E)-
25.091	2690955	0.02	Palmitic Acid, TMS derivative
25.735	213093	0	Dodecane, 2,6,10-trimethyl-
26.585	3173662	0.02	1-Octadecanol, TMS derivative
27.085	3905961	0.02	1-Decanol, 2-hexyl-
27.529	7106315	0.04	9,12-Octadecadienoic acid (Z,Z)-, TMS derivative
29.143	604250	0	Nonadecanoic acid, TMS derivative
29.734	3598889	0.02	Tetratetracontane
30.985	2588581	0.02	Octacosane
32.153	2877492	0.02	Tetratetracontane
33.297	1623307	0.01	Octacosane
33.982	1375274	0.01	2-Bromotetradecane
35.473	756308	0	Tritetracontane
42.49	187157	0	Benzenepropanoic acid, 3,5-bis(1,1-dimethylethyl)-4-hydroxy-, octadecyl ester

## Sheet: U4-3
RT	Peak Area	Peak Area %	Name
1.787	65307112	0.41	Silane, chlorotrimethyl-
4.135	1276569	0.01	Methylamine, 2TMS derivative
4.317	98283	0	2-Methyl-3,5-heptadiene, 7-trimethylsilyl-2,3-bis(trimethylsilyloxy)-
4.493	1231051	0.01	Ethylene glycol, 2TMS derivative
5.375	197835	0	Silanamine, N,N'-methanetetraylbis[1,1,1-trimethyl-
5.833	4209716	0.03	Boric acid, 3TMS derivative
7.053	164052	0	1,3-Propanediol, 2TMS derivative
7.263	163668	0	Lactic Acid, 2TMS derivative
7.97	272880	0	Ethanimidic acid, N-(trimethylsilyl)-, trimethylsilyl ester
8.643	329706	0	1-Piperidinecarboxaldehyde
10.354	338176	0	N-Methyltrifluoroacetamide, TMS derivative
10.56	258547	0	N-Methyltrifluoroacetamide, TMS derivative
10.971	231911	0	Benzoic Acid, TMS derivative
11.521	2293609	0.01	Silanol, trimethyl-, phosphate (3:1)
11.724	8179487	0.05	Silanol, trimethyl-, phosphate (3:1)
12.835	1091731	0.01	N-Methyltrifluoroacetamide, TMS derivative
13.25	341514	0	Nonanoic acid, TMS derivative
13.683	1613322	0.01	Cyclotetradecane
14.083	1384655	0.01	3-Aminoisobutyric acid, 3TMS derivative
14.747	391834	0	3-Aminoisobutyric acid, 3TMS derivative
15.175	78338	0	Propanoic acid, 2-(methoxyimino)-, trimethylsilyl ester
16.964	5600351	0.03	2-Aminobenzoxazole, 2TMS derivative
17.525	8351784	0.05	5-Octadecene, (E)-
19.633	386339	0	2,5-Di-tert-butyl-4-((trimethylsilyl)oxy)phenol
21.022	9451944	0.06	5-Eicosene, (E)-
23.541	1318291	0.01	(1S,4aS,4bS,7S,8aS,10aS)-7-Isopropyl-1,4a-dimethyltetradecahydrophenanthrene
24.188	7275267	0.05	5-Eicosene, (E)-
25.086	2308261	0.01	Palmitic Acid, TMS derivative
26.496	2664798	0.02	Heptadecanoic acid, TMS derivative
27.065	3930183	0.02	1-Docosene
27.505	2922905	0.02	9,12-Octadecadienoic acid (Z,Z)-, TMS derivative
27.84	2196074	0.01	Stearic acid, TMS derivative
28.446	1817572	0.01	Heneicosane
29.142	661023	0	Nonadecanoic acid, TMS derivative
29.721	3650726	0.02	Tetratetracontane
30.965	2383676	0.01	Octacosane
32.145	2870251	0.02	Tetratetracontane
32.852	436680	0	Tritriacontane
33.293	1382444	0.01	Octacosane
34.099	191618	0	Hexadecane, 3-methyl-
34.391	931104	0.01	Tetratetracontane
36.475	500102	0	Tetratetracontane
37.456	285713	0	Octadecane, 2-methyl-
38.467	244600	0	Cholesterol, TMS derivative
41.055	422571	0	Phenol, 2,4-bis(1,1-dimethylethyl)-, phosphite (3:1)
42.476	1457953	0.01	Benzenepropanoic acid, 3,5-bis(1,1-dimethylethyl)-4-hydroxy-, octadecyl ester

## Sheet: U2
		74.98	1,3-Propanediol, 2TMS derivative			0.01	(1S,4aS,4bS,7S,8aS,10aS)-7-Isopropyl-1,4a-dimethyltetradecahydrophenanthrene			0	.beta.-Alanine, 3TMS derivative
		0.03	1,3-Propanediol, 2TMS derivative			0	.beta.-Alanine, 3TMS derivative			99.18	1,3-Propanediol, 2TMS derivative
		0.34	1-Decanol, 2-hexyl-			99.15	1,3-Propanediol, 2TMS derivative			0	1,3-Propanediol, 2TMS derivative
		1.14	1-Docosene			0	1,3-Propanediol, 2TMS derivative			0.02	1-Docosene
		0.64	1-Docosene			0.01	1-Decanol, 2-hexyl-			0.01	1-Docosene
		0.35	1-Docosene			0.02	1-Docosene			0	1-Piperidinecarboxaldehyde
		0.08	1-Docosene			0.01	1-Docosene			0	1-Trimethylsilyoxylundec-2-ene
		0.04	1-Octanol, 2-butyl-			0	2,5-Di-tert-butyl-4-((trimethylsilyl)oxy)phenol			0	2,5-Di-tert-butyl-4-((trimethylsilyl)oxy)phenol
		0.04	2,5-Di-tert-butyl-4-((trimethylsilyl)oxy)phenol			0	2-Aminobenzoxazole, 2TMS derivative			0	2-Aminobenzoxazole, 2TMS derivative
		0.13	2-Aminobenzoxazole, 2TMS derivative			0	2-Undecen-1-ol, (E)-, TMS derivative			0	2-Ethyl-3-trimethylsilyloxy(trimethylsilyl)butyrate
		0.22	3-Aminoisobutyric acid, 3TMS derivative			0	3,4Dehydro-dl-proline			0	3,4Dehydro-dl-proline
		0.08	3-Aminoisobutyric acid, 3TMS derivative			0.01	3-Aminoisobutyric acid, 3TMS derivative			0.01	3-Aminoisobutyric acid, 3TMS derivative
		0.02	3-Aminoisobutyric acid, 3TMS derivative			0	4-Aminobutanoic acid, 3TMS derivative			0	3-Pyridinol, TMS derivative
		0.02	3-Aminoisobutyric acid, 3TMS derivative			0	4-Hydroxybutanoic acid, 2TMS derivative			0	4-Hydroxybutanoic acid, 2TMS derivative
		0.87	5-Eicosene, (E)-			0.03	5-Eicosene, (E)-			0.03	5-Eicosene, (E)-
		0.01	6-Dimethyl(trimethylsilyl)silyloxytetradecane			0.04	5-Eicosene, (E)-			0.04	5-Eicosene, (E)-
		0.24	7,9-Di-tert-butyl-1-oxaspiro(4,5)deca-6,9-diene-2,8-dione			0.02	9,12-Octadecadienoic acid (Z,Z)-, TMS derivative			0.02	9,12-Octadecadienoic acid (Z,Z)-, TMS derivative
		0.12	Arachidonic acid, TMS derivative			0	Benzenepropanoic acid, 3,5-bis(1,1-dimethylethyl)-4-hydroxy-, octadecyl ester			0.01	Benzenepropanoic acid, 3,5-bis(1,1-dimethylethyl)-4-hydroxy-, octadecyl ester
		0.08	Arachidonic acid, TMS derivative			0	Benzoic Acid, TMS derivative			0.01	Bis(tridecyl) phthalate
		0.06	Azelaic acid, 2TMS derivative			0	Boric acid, 3TMS derivative			0	Boric acid, 3TMS derivative
		0.1	Behenic acid, TMS derivative			0	Cholesterol, TMS derivative			0	Cholesterol, TMS derivative
		0.05	Benzoic Acid, TMS derivative			0	Ethanimidic acid, N-(trimethylsilyl)-, trimethylsilyl ester			0	Disiloxane, hexamethyl-
		0.13	Boric acid, 3TMS derivative			0.01	Ethylene glycol, 2TMS derivative			0.01	Ethylene glycol, 2TMS derivative
		0.01	Bromosuccinic acid, 2TMS derivative			0.02	Heptadecanoic acid, TMS derivative			0.02	Heptadecanoic acid, TMS derivative
		0.03	Cholesterol, TMS derivative			0.01	Hexanedioic acid, bis(2-ethylhexyl) ester			0	Lactic Acid, 2TMS derivative
		0.06	Ethanimidic acid, N-(trimethylsilyl)-, trimethylsilyl ester			0	L-5-Oxoproline, , 2TMS derivative			0.01	Methylamine, 2TMS derivative
		0.35	Ethylene glycol, 2TMS derivative			0	L-5-Oxoproline, , 2TMS derivative			0	Myristic acid, TMS derivative
		0.08	Heneicosanoic acid, TMS derivative			0	Lactic Acid, 2TMS derivative			0	Myrtenoic acid, trimethylsilyl ester
		0.7	Heptadecanoic acid, TMS derivative			0.01	Methylamine, 2TMS derivative			0.01	N-Methyltrifluoroacetamide, TMS derivative
		0.22	Hexacosanoic acid, TMS derivative			0	Methylsuccinic acid, 2TMS derivative			0	N-Methyltrifluoroacetamide, TMS derivative
		0.45	Hexanedioic acid, bis(2-ethylhexyl) ester			0	Myristic acid, TMS derivative			0	N-Methyltrifluoroacetamide, TMS derivative
		0.02	L-5-Oxoproline, , 2TMS derivative			0	Myrtenoic acid, trimethylsilyl ester			0	N-Methyltrifluoroacetamide, TMS derivative
		0.06	L-5-Oxoproline, , 2TMS derivative			0.01	N-Methyltrifluoroacetamide, TMS derivative			0.01	N-Methyltrifluoroacetamide, TMS derivative
		0.1	Lactic Acid, 2TMS derivative			0	N-Methyltrifluoroacetamide, TMS derivative			0.01	Nonadecanoic acid, TMS derivative
		0.18	Lignoceric acid, TMS derivative			0	N-Methyltrifluoroacetamide, TMS derivative			0	Nonanoic acid, TMS derivative
		0.07	Mandelic acid, 2TBDMS derivative			0.01	N-Methyltrifluoroacetamide, TMS derivative			0.01	Palmitic Acid, TMS derivative
		0.53	Methylamine, 2TMS derivative			0.01	Nonadecanoic acid, TMS derivative			0	Perfluoro-n-pentanoic acid
		0.06	Myristic acid, TMS derivative			0	Nonanoic acid, TMS derivative			0	Phenol, 2,4-bis(1,1-dimethylethyl)-, phosphite (3:1)
		0.03	N,O,O'-Tris-(trimethylsilyl)-6-hydroxy-2-aminohexanoic acid			0.01	Palmitic Acid, TMS derivative			0	Silanamine, N,N'-methanetetraylbis[1,1,1-trimethyl-
		0.17	N-Methyltrifluoroacetamide, TMS derivative			0	Phenol, 2,4-bis(1,1-dimethylethyl)-, phosphite (3:1)			0.45	Silane, chlorotrimethyl-
		0.15	N-Methyltrifluoroacetamide, TMS derivative			0	Silanamine, N,N'-methanetetraylbis[1,1,1-trimethyl-			0.01	Silanol, trimethyl-, phosphate (3:1)
		0.24	N-Methyltrifluoroacetamide, TMS derivative			0.47	Silane, chlorotrimethyl-			0.07	Silanol, trimethyl-, phosphate (3:1)
		0.19	Nonadecanoic acid, TMS derivative			0.01	Silanol, trimethyl-, phosphate (3:1)			0.01	Stearic acid, TMS derivative
		0.02	Nonanoic acid, TMS derivative			0.08	Silanol, trimethyl-, phosphate (3:1)
		0.31	Oleic Acid, (Z)-, TMS derivative			0.01	Stearic acid, TMS derivative
		0.15	Palmitelaidic acid, TMS derivative
		1.03	Palmitic Acid, TMS derivative
		0.39	Perfluorotributylamine
		0.1	Phenol, 2,4-bis(1,1-dimethylethyl)-, phosphite (3:1)
		0.09	Phosphoric acid, bis(trimethylsilyl) 2,3-bis[(trimethylsilyl)oxy]propyl ester
		0.04	Silanamine, N,N'-methanetetraylbis[1,1,1-trimethyl-
		3.07	Silane, chlorotrimethyl-
		3.61	Silanol, trimethyl-, phosphate (3:1)
		1.46	Stearic acid, TMS derivative
		1	Tridecyl acetate
		0.13	Trifluoroacetamide, 2TMS derivative
		0.05	Trimethylsilyl tricosanoate

## Sheet: U4
	0.01	(1S,4aS,4bS,7S,8aS,10aS)-7-Isopropyl-1,4a-dimethyltetradecahydrophenanthrene				0.01	(1S,4aS,4bS,7S,8aS,10aS)-7-Isopropyl-1,4a-dimethyltetradecahydrophenanthrene				0.01	(1S,4aS,4bS,7S,8aS,10aS)-7-Isopropyl-1,4a-dimethyltetradecahydrophenanthrene
	0	1,3-Propanediol, 2TMS derivative				0	.beta.-Alanine, 3TMS derivative				0	1,3-Propanediol, 2TMS derivative
	0.05	1-Docosene				0	1,3-Propanediol, 2TMS derivative				0.02	1-Docosene
	0.02	1-Docosene				0.02	1-Decanol, 2-hexyl-				0	1-Piperidinecarboxaldehyde
	0	1-Piperidinecarboxaldehyde				0.02	1-Octadecanol, TMS derivative				0	2,5-Di-tert-butyl-4-((trimethylsilyl)oxy)phenol
	0	2,5-Di-tert-butyl-4-((trimethylsilyl)oxy)phenol				0	1-Piperidinecarboxaldehyde				0.03	2-Aminobenzoxazole, 2TMS derivative
	0.03	2-Aminobenzoxazole, 2TMS derivative				0	2,5-Di-tert-butyl-4-((trimethylsilyl)oxy)phenol				0	2-Methyl-3,5-heptadiene, 7-trimethylsilyl-2,3-bis(trimethylsilyloxy)-
	0	2-methyloctacosane				0.03	2-Aminobenzoxazole, 2TMS derivative				0.01	3-Aminoisobutyric acid, 3TMS derivative
	0.01	3-Aminoisobutyric acid, 3TMS derivative				0.01	2-Bromotetradecane				0	3-Aminoisobutyric acid, 3TMS derivative
	0	3-Aminoisobutyric acid, 3TMS derivative				0	3,4Dehydro-dl-proline				0.06	5-Eicosene, (E)-
	0	3-Pyridinol, TMS derivative				0.01	3-Aminoisobutyric acid, 3TMS derivative				0.05	5-Eicosene, (E)-
	0	4-Aminobutanoic acid, 3TMS derivative				0	3-Aminoisobutyric acid, 3TMS derivative				0.05	5-Octadecene, (E)-
	0	4-Hydroxybutanoic acid, 2TMS derivative				0	4-Hydroxybutanoic acid, 2TMS derivative				0.02	9,12-Octadecadienoic acid (Z,Z)-, TMS derivative
	0.06	5-Eicosene, (E)-				0.06	5-Eicosene, (E)-				0.01	Benzenepropanoic acid, 3,5-bis(1,1-dimethylethyl)-4-hydroxy-, octadecyl ester
	0.05	5-Octadecene, (E)-				0.05	5-Eicosene, (E)-				0	Benzoic Acid, TMS derivative
	0.02	9,12-Octadecadienoic acid (Z,Z)-, TMS derivative				0.05	5-Octadecene, (E)-				0.03	Boric acid, 3TMS derivative
	0	Benzenepropanoic acid, 3,5-bis(1,1-dimethylethyl)-4-hydroxy-, octadecyl ester				0.04	9,12-Octadecadienoic acid (Z,Z)-, TMS derivative				0	Cholesterol, TMS derivative
	0	Benzoic Acid, TMS derivative				0	Benzenepropanoic acid, 3,5-bis(1,1-dimethylethyl)-4-hydroxy-, octadecyl ester				0.01	Cyclotetradecane
	0.03	Boric acid, 3TMS derivative				0.03	Boric acid, 3TMS derivative				0	Ethanimidic acid, N-(trimethylsilyl)-, trimethylsilyl ester
	0.01	Cyclotetradecane				0.01	Cyclotetradecane				0.01	Ethylene glycol, 2TMS derivative
	0	Disiloxane, hexamethyl-				0	Dodecane, 2,6,10-trimethyl-				0.01	Heneicosane
	0	Dotriacontyl isobutyl ether				0.01	Ethylene glycol, 2TMS derivative				0.02	Heptadecanoic acid, TMS derivative
	0	Eicosane, 10-methyl-				0	Lactic Acid, 2TMS derivative				0	Hexadecane, 3-methyl-
	0	Ethylene glycol, 2TMS derivative				0.01	Methylamine, 2TMS derivative				0	Lactic Acid, 2TMS derivative
	0.01	Ethylene glycol, 2TMS derivative				0	N-Methyltrifluoroacetamide, TMS derivative				0.01	Methylamine, 2TMS derivative
	0.02	Heptadecanoic acid, TMS derivative				0	N-Methyltrifluoroacetamide, TMS derivative				0	N-Methyltrifluoroacetamide, TMS derivative
	0	Lactic Acid, 2TMS derivative				0.01	N-Methyltrifluoroacetamide, TMS derivative				0	N-Methyltrifluoroacetamide, TMS derivative
	0.01	Methylamine, 2TMS derivative				0	Nonadecanoic acid, TMS derivative				0.01	N-Methyltrifluoroacetamide, TMS derivative
	0	N-Methyltrifluoroacetamide, TMS derivative				0	Nonanoic acid, TMS derivative				0	Nonadecanoic acid, TMS derivative
	0	N-Methyltrifluoroacetamide, TMS derivative				0.02	Octacosane				0	Nonanoic acid, TMS derivative
	0.01	N-Methyltrifluoroacetamide, TMS derivative				0.01	Octacosane				0.01	Octacosane
	0.01	Octacosane				0.02	Palmitic Acid, TMS derivative				0.01	Octacosane
	0.01	Octacosane				0	Silanamine, N,N'-methanetetraylbis[1,1,1-trimethyl-				0	Octadecane, 2-methyl-
	0.01	Octacosane				0.39	Silane, chlorotrimethyl-				0.01	Palmitic Acid, TMS derivative
	0	Octadecane, 2-methyl-				0.01	Silanol, trimethyl-, phosphate (3:1)				0	Phenol, 2,4-bis(1,1-dimethylethyl)-, phosphite (3:1)
	0.01	Palmitic Acid, TMS derivative				0.05	Silanol, trimethyl-, phosphate (3:1)				0	Propanoic acid, 2-(methoxyimino)-, trimethylsilyl ester
	0	Phenol, 2,4-bis(1,1-dimethylethyl)-, phosphite (3:1)				0.02	Tetratetracontane				0	Silanamine, N,N'-methanetetraylbis[1,1,1-trimethyl-
	0	Silanamine, N,N'-methanetetraylbis[1,1,1-trimethyl-				0.02	Tetratetracontane				0.41	Silane, chlorotrimethyl-
	0.41	Silane, chlorotrimethyl-				0	Tritetracontane				0.01	Silanol, trimethyl-, phosphate (3:1)
	0.01	Silanol, trimethyl-, phosphate (3:1)									0.05	Silanol, trimethyl-, phosphate (3:1)
	0.06	Silanol, trimethyl-, phosphate (3:1)									0.01	Stearic acid, TMS derivative
	0.01	Stearic acid, TMS derivative									0.02	Tetratetracontane
	0.02	Tetratetracontane									0.02	Tetratetracontane
	0.02	Tetratetracontane									0.01	Tetratetracontane
	0.01	Tetratetracontane									0	Tetratetracontane
	0.01	Tetratetracontane									0	Tritriacontane
	0	Tridecanal
	0	Tritetracontane

## Sheet: U2 Vs U4
	.beta.-Alanine, 3TMS derivative					(1S,4aS,4bS,7S,8aS,10aS)-7-Isopropyl-1,4a-dimethyltetradecahydrophenanthrene
	1,3-Propanediol, 2TMS derivative					1,3-Propanediol, 2TMS derivative
	1-Decanol, 2-hexyl-					1-Docosene
	1-Docosene					1-Piperidinecarboxaldehyde
	2,5-Di-tert-butyl-4-((trimethylsilyl)oxy)phenol					2,5-Di-tert-butyl-4-((trimethylsilyl)oxy)phenol
	2-Aminobenzoxazole, 2TMS derivative					2-Aminobenzoxazole, 2TMS derivative
	3,4Dehydro-dl-proline					3-Aminoisobutyric acid, 3TMS derivative
	3-Aminoisobutyric acid, 3TMS derivative					4-Hydroxybutanoic acid, 2TMS derivative
	4-Hydroxybutanoic acid, 2TMS derivative					5-Eicosene, (E)-
	5-Eicosene, (E)-					5-Octadecene, (E)-
	9,12-Octadecadienoic acid (Z,Z)-, TMS derivative					9,12-Octadecadienoic acid (Z,Z)-, TMS derivative
	Benzenepropanoic acid, 3,5-bis(1,1-dimethylethyl)-4-hydroxy-, octadecyl ester					Benzenepropanoic acid, 3,5-bis(1,1-dimethylethyl)-4-hydroxy-, octadecyl ester
	Benzoic Acid, TMS derivative					Benzoic Acid, TMS derivative
	Boric acid, 3TMS derivative					Boric acid, 3TMS derivative
	Cholesterol, TMS derivative					Cyclotetradecane
	Ethanimidic acid, N-(trimethylsilyl)-, trimethylsilyl ester					Ethylene glycol, 2TMS derivative
	Ethylene glycol, 2TMS derivative					Heptadecanoic acid, TMS derivative
	Heptadecanoic acid, TMS derivative					Lactic Acid, 2TMS derivative
	Hexanedioic acid, bis(2-ethylhexyl) ester					Methylamine, 2TMS derivative
	L-5-Oxoproline, , 2TMS derivative					N-Methyltrifluoroacetamide, TMS derivative
	Lactic Acid, 2TMS derivative					Octacosane
	Methylamine, 2TMS derivative					Octadecane, 2-methyl-
	Myristic acid, TMS derivative					Palmitic Acid, TMS derivative
	Myrtenoic acid, trimethylsilyl ester					Phenol, 2,4-bis(1,1-dimethylethyl)-, phosphite (3:1)
	N-Methyltrifluoroacetamide, TMS derivative
	Nonadecanoic acid, TMS derivative
	Nonanoic acid, TMS derivative					Stearic acid, TMS derivative
	Palmitic Acid, TMS derivative					Tetratetracontane
	Phenol, 2,4-bis(1,1-dimethylethyl)-, phosphite (3:1)					Tritetracontane
	Stearic acid, TMS derivative
		.beta.-Alanine, 3TMS derivative	0	0	0					(1S,4aS,4bS,7S,8aS,10aS)-7-Isopropyl-1,4a-dimethyltetradecahydrophenanthrene	0.01	0.01	0.01		0.01	0
		1,3-Propanediol, 2TMS derivative	74.98	99.15	99.18		91.1033	13.9632		1,3-Propanediol, 2TMS derivative	0	0	0		0	0
		1-Decanol, 2-hexyl-	0.34	0.01	0.02		0.123333	0.187705		1-Docosene	0.05	0.02			0.035	0.0212132
		1-Docosene	0.03	0.43			0.23	0.282843		1-Piperidinecarboxaldehyde	0	0	0		0	0
		2,5-Di-tert-butyl-4-((trimethylsilyl)oxy)phenol	0.04	0	0		0.0133333	0.023094		2,5-Di-tert-butyl-4-((trimethylsilyl)oxy)phenol	0	0	0		0	0
		2-Aminobenzoxazole, 2TMS derivative	0.13	0	0		0.0433333	0.0750555		2-Aminobenzoxazole, 2TMS derivative	0.03	0.03	0.03		0.03	0
		3,4Dehydro-dl-proline	0	0	0		0	0		3-Aminoisobutyric acid, 3TMS derivative	0.01	0.01	0.01		0.01	0
		3-Aminoisobutyric acid, 3TMS derivative	0.22	0.01	0.01		0.08	0.121244		4-Hydroxybutanoic acid, 2TMS derivative	0	0	0		0	0
		4-Hydroxybutanoic acid, 2TMS derivative	0	0	0		0	0		5-Eicosene, (E)-	0.06	0.06	0.06		0.06	0
		5-Eicosene, (E)-	0.87	0.03	0.03		0.31	0.484974		5-Octadecene, (E)-	0.05	0.05	0.05		0.05	8.49837e-18
		9,12-Octadecadienoic acid (Z,Z)-, TMS derivative	0.02	0.02	0.02		0.02	0		9,12-Octadecadienoic acid (Z,Z)-, TMS derivative	0.02	0.02	0.04		0.0266667	0.011547
		Benzenepropanoic acid, 3,5-bis(1,1-dimethylethyl)-4-hydroxy-, octadecyl ester	0.01	0.01	0.01		0.01	0		Benzenepropanoic acid, 3,5-bis(1,1-dimethylethyl)-4-hydroxy-, octadecyl ester	0.01	0	0		0.00333333	0.0057735
		Benzoic Acid, TMS derivative	0.05	0	0		0.0166667	0.0288675		Benzoic Acid, TMS derivative	0	0	0		0	0
		Boric acid, 3TMS derivative	0.13	0	0		0.0433333	0.0750555		Boric acid, 3TMS derivative	0.03	0.03	0.03		0.03	0
		Cholesterol, TMS derivative	0.03	0	0		0.01	0.0173205		Cyclotetradecane	0.01	0.01	0.01		0.01	0
		Ethanimidic acid, N-(trimethylsilyl)-, trimethylsilyl ester	0.06	0	0		0.02	0.034641		Ethylene glycol, 2TMS derivative	0.01	0.01	0		0.00666667	0.0057735
		Ethylene glycol, 2TMS derivative	0.35	0.01	0.01		0.123333	0.196299		Heptadecanoic acid, TMS derivative	0.02	0.02	0.02		0.02	0
		Heptadecanoic acid, TMS derivative	0.02	0.02	0.7		0.246667	0.392598		Lactic Acid, 2TMS derivative	0	0	0		0	0
		Hexanedioic acid, bis(2-ethylhexyl) ester	0.45	0.01			0.23	0.311127		Methylamine, 2TMS derivative	0.01	0.01	0.01		0.01	0
		L-5-Oxoproline, , 2TMS derivative	0.08	0	0		0.0266667	0.046188		N-Methyltrifluoroacetamide, TMS derivative	0.01	0.01	0.01		0.01	0
		Lactic Acid, 2TMS derivative	0.1	0	0		0.0333333	0.057735		Octacosane	0.03	0.02	0.03		0.0266667	0.0057735
		Methylamine, 2TMS derivative	0.53	0.01	0.01		0.183333	0.300222		Octadecane, 2-methyl-	0	0	0		0	0
		Myristic acid, TMS derivative	0.06	0	0		0.02	0.034641		Palmitic Acid, TMS derivative	0.02	0.01	0.01		0.0133333	0.0057735
		Myrtenoic acid, trimethylsilyl ester	0	0			0	0		Phenol, 2,4-bis(1,1-dimethylethyl)-, phosphite (3:1)	0	0	0		0	0
		N-Methyltrifluoroacetamide, TMS derivative	0.01	0.01	0.01		0.01	0							#DIV/0!	#DIV/0!
		Nonadecanoic acid, TMS derivative	0.01	0.01	0.019		0.013	0.00519615							#DIV/0!	#DIV/0!
		Nonanoic acid, TMS derivative	0.02	0	0		0.00666667	0.011547		Stearic acid, TMS derivative	0.01	0.01	0.01		0.01	0
		Palmitic Acid, TMS derivative	1.03	0.01	0.01		0.35	0.588897		Tetratetracontane	0.05	0.02			0.035	0.0212132
		Phenol, 2,4-bis(1,1-dimethylethyl)-, phosphite (3:1)	0.1	0.1	0.1		0.1	1.69967e-17		Tritetracontane	0	0	0		0	0
		Stearic acid, TMS derivative	1.46	0.01	0.01		0.493333	0.837158
			Metabolite	F180		MCF7
			1,3-Propanediol	91.1033	13.9632	0	0
			1-Docosene	0.23	0.282843	0.035	0.0212132
			2,5-Di-tert-butyl-4-((trimethylsilyl)oxy)phenol	0.0133333	0.023094	0	0
			2-Aminobenzoxazole	0.0433333	0.0750555	0.03	0
			3-Aminoisobutyric acid	0.08	0.121244	0.01	0
			4-Hydroxybutanoic acid	0	0	0	0
			5-Eicosene, (E)-	0.31	0.484974	0.06	0
			9,12-Octadecadienoic acid (Z,Z)-	0.02	0	0.0266667	0.011547
			Benzenepropanoic acid, 3,5-bis(1,1-dimethylethyl)-4-hydroxy-, octadecyl ester	0.01	0	0.00333333	0.0057735
			Benzoic Acid	0.0166667	0.0288675	0	0
			Boric acid	0.0433333	0.0750555	0.03	0
			Ethylene glycol	0.123333	0.196299	0.00666667	0.0057735
			Heptadecanoic acid	0.246667	0.392598	0.02	0
			Lactic Acide	0.0333333	0.057735	0	0
			Methylamine	0.183333	0.300222	0.01	0
			N-Methyltrifluoroacetamide	0.01	0	0.01	0
			Palmitic Acid	0.35	0.588897	0.0133333	0.0057735
			Phenol, 2,4-bis(1,1-dimethylethyl)-, phosphite (3:1)	0.1	1.69967e-17	0	0
			Stearic acid	0.493333	0.837158	0.01	0
			Metabolite	F180		MCF7
			1-Docosene	0.23	0.282843	0.035	0.0212132
			2,5-Di-tert-butyl-4-((trimethylsilyl)oxy)phenol	0.0133333	0.023094	0	0
			2-Aminobenzoxazole	0.0433333	0.0750555	0.03	0
			3-Aminoisobutyric acid	0.08	0.121244	0.01	0
			4-Hydroxybutanoic acid	0	0	0	0
			5-Eicosene, (E)-	0.31	0.484974	0.06	0
			9,12-Octadecadienoic acid (Z,Z)-	0.02	0	0.0266667	0.011547
			Benzenepropanoic acid, 3,5-bis(1,1-dimethylethyl)-4-hydroxy-, octadecyl ester	0.01	0	0.00333333	0.0057735
			Benzoic Acid	0.0166667	0.0288675	0	0
			Boric acid	0.0433333	0.0750555	0.03	0
			Ethylene glycol	0.123333	0.196299	0.00666667	0.0057735
			Heptadecanoic acid	0.246667	0.392598	0.02	0
			Lactic Acide	0.0333333	0.057735	0	0
			Methylamine	0.183333	0.300222	0.01	0
			N-Methyltrifluoroacetamide	0.01	0	0.01	0
			Palmitic Acid	0.35	0.588897	0.0133333	0.0057735
			Phenol, 2,4-bis(1,1-dimethylethyl)-, phosphite (3:1)	0.1	1.69967e-17	0	0
			Stearic acid	0.493333	0.837158	0.01	0
			Metabolites	F180		MCF7
			1-Decanol, 2-hexyl-	0.123333	0.187705	0	0
			Cholesterol	0.01	0.0173205	0	0
			Ethanimidic acid, N-(trimethylsilyl)-, trimethylsilyl ester	0.02	0.034641	0	0
			Hexanedioic acid, bis(2-ethylhexyl) ester	0.23	0.311127	0	0
			L-5-Oxoproline	0.0266667	0.046188	0	0
			Myristic acid	0.02	0.034641	0	0
			Nonadecanoic acid	0.013	0.00519615	0	0
			Nonanoic acid	0.00666667	0.011547	0	0
			(1S,4aS,4bS,7S,8aS,10aS)-7-Isopropyl-1,4a-dimethyltetradecahydrophenanthrene			0.01	0
			5-Octadecene, (E)-	0	0	0.05	8.49837e-18
			Cyclotetradecane	0	0	0.01	0
			Octacosane	0	0	0.0266667	0.0057735
			Tetratetracontane	0	0	0.035	0.0212132
