# Supplementary material for: Correction: Effective targeting of breast cancer cells (MCF7) via novel biogenic synthesis of gold nanoparticles using cancer-derived metabolites
Source: PLoS One. 2026 Jun 4;21(6):e0350791. doi: 10.1371/journal.pone.0350791 (PMC13235896; doi:10.1371/journal.pone.0350791)
Supplement: S1 File — Raw data underlying Figs 1 and 3–8; averaged data underlying Fig 2. (ZIP) [file pone.0350791.s001.zip › S1 File/Raw data for figure 8.xlsx]

## Sheet: Sheet1
		Fibroblasts			MCF7			BLANK
		Control	NE1	NE2	Control	NE1	NE2	0.0569743
		0.678724	0.561996	0.63	1.19878	1.00532	1.03223	0.0587606
		0.670892	0.556477	0.666041	1.15096	1.01286	1.04187	0.0682484
		0.746556	0.597516	0.702082	1.3366	1.03977	1.08859	0.0682484
	AVG	0.698724	0.571996	0.666041	1.22878	1.01932	1.05423	0.0650858
	CORRECTED	0.633638	0.506911	0.600955	1.1637	0.954232	0.989143
	VIAB	1	0.8	0.94842	1	0.82	0.85
	STDEV	0.0416084	0.0222724	0.0360411	0.0963871	0.01811	0.030147
	ERROR	0.0656659	0.03515	0.0568796	0.0828283	0.0155625	0.0259062
