# Supplementary material for: Correction: Effective targeting of breast cancer cells (MCF7) via novel biogenic synthesis of gold nanoparticles using cancer-derived metabolites
Source: PLoS One. 2026 Jun 4;21(6):e0350791. doi: 10.1371/journal.pone.0350791 (PMC13235896; doi:10.1371/journal.pone.0350791)
Supplement: S1 File — Raw data underlying Figs 1 and 3–8; averaged data underlying Fig 2. (ZIP) [file pone.0350791.s001.zip › S1 File/U 1_cell freeXRD_bg_subtracted.xlsx]

## Sheet: U 1_cell freeXRD_bg_subtracted
10.0001	0
10.0297	0.0836665
10.0593	0.209096
10.0889	-0.196629
10.1186	0.0227414
10.1482	-0.164042
10.1778	-0.069145
10.2074	-0.0679022
10.237	0.0688531
10.2666	0.0286209
10.2963	0.071818
10.3259	0.115111
10.3555	0.168917
10.3851	0.233235
10.4147	-0.119018
10.4443	0.132992
10.474	0.166348
10.5036	0.147716
10.5332	0.306264
10.56280580163 0	0.0690739
10.5924	0.0611466
10.622	0.428315
10.6517	0.118496
10.6813	0.496273
10.7109	0.342896
10.7405	0.0541986
10.7701	0.651013
10.7997	0.268757
10.8294	0.303264
10.859	0.244116
10.8886	0.143398
10.9182	0.230276
10.9478	0.390166
10.9774	0.248068
11.007	0.491484
11.0367	0.432911
11.0663	0.478602
11.0959	0.0452214
11.1255	0.47652
11.1551	0.459998
11.1847	0.412322
11.2144	0.437659
11.244	0.369341
11.2736	0.499036
11.3032	0.201744
11.3328	0.26913
11.3624	0.0657797
11.3921	0.195858
11.4217	0.294783
11.4513	0.331303
11.4809	0.388753
11.5105	0.435881
11.5401	0.389356
11.5698	0.384593
11.5994	0.234093
11.629	0.427439
11.6586	0.297964
11.6882	0.366501
11.7178	0.112218
11.7474	0.253864
11.7771	0.187273
11.8067	0.0478603
11.8363	0.543961
11.8659	0.363073
11.8955	0.401032
11.9251	0.574504
11.9548	0.570987
11.9844	0.255067
12.014	0.41841
12.0436	0.123514
12.0732	0.307882
12.1028	0.440262
12.13245844841 0	0.353988
12.1621	0.48656
12.1917	0.140061
12.2213	0.501991
12.2509	0.186934
12.2805	0.413639
12.3102	0.588357
12.3398	0.398588
12.3694	0.229747
12.399	0.41517
12.4286	0.777771
12.4582	0.452969
12.4879	0.117845
12.5175	0.616151
12.5471	0.260386
12.5767	0.519301
12.6063	0.142894
12.6359	0.464501
12.6655	0.307036
12.6952	0.118417
12.7248	0.0548943
12.7544	0.158134
12.784	0.16772
12.8136	0.0836512
12.8432	0.176762
12.8729	0.0824685
12.9025	0.519521
12.9321	0.352503
12.9617	0.49808
12.9913	0.414587
13.0209	0.227023
13.0506	0.0499721
13.0802	0.248017
13.1098	-0.0850928
13.1394	0.133977
13.169	0.0198091
13.1986	0.0203206
13.2283	-0.156155
13.2579	-0.0156088
13.2875	0.114617
13.3171	0.369939
13.3467	0.198273
13.3763	0.214203
13.406	-0.0406044
13.4356	0.277601
13.4652	0.189652
13.4948	0.258049
13.5244	0.180709
13.554	0.186798
13.5836	-0.0674344
13.6133	0.345096
13.6429	0.413973
13.6725	0.128778
13.70211109519 0	0.0624301
13.7317	0.0690943
13.7613	-0.0595623
13.791	0.55146
13.8206	0.131329
13.8502	0.0758767
13.8798	0.0101037
13.9094	-0.0764067
13.939	0.128845
13.9687	0.0841934
13.9983	0.164637
14.0279	0.0785105
14.0575	0.127896
14.0871	0.125294
14.1167	0.049872
14.1464	0.047462
14.176	0.326398
14.2056	0.157513
14.2352	-0.115442
14.2648	0.132531
14.2944	0.266017
14.324	0.0141829
14.3537	0.158278
14.3833	-0.0933653
14.4129	0.155088
14.4425	-0.0963631
14.4721	0.339782
14.5017	0.119773
14.5314	0.108193
14.561	0.0133752
14.5906	0.33532
14.6202	0.0219447
14.6498	0.156582
14.6794	0.0933979
14.7091	0.113643
14.7387	0.352735
14.7683	0.237755
14.7979	0.102038
14.8275	-0.0648329
14.8571	0.268392
14.8868	-0.0545372
14.9164	0.00804612
14.946	-0.106358
14.9756	0.268917
15.0052	0.123455
15.0348	0.0093384
15.0645	0.114068
15.0941	-0.0831901
15.1237	-0.00951882
15.1533	-0.123252
15.1829	-0.109268
15.2125	-0.0326885
15.2421	0.116904
15.2718	-0.0771585
15.3014	-0.000291295
15.331	0.232922
15.3606	0.237064
15.3902	0.157969
15.4198	-0.10853
15.4495	6.64488e-05
15.4791	0.0670923
15.5087	0.134214
15.5383	-0.111068
15.5679	0.0291621
15.5975	0.242405
15.6272	0.132827
15.6568	-0.0704051
15.6864	0.226459
15.716	0.0442518
15.7456	0.268391
15.7752	0.0655422
15.8049	-0.0747103
15.8345	0.149716
15.8641	-0.334094
15.8937	-0.0469761
15.9233	0.104822
15.9529	-0.00370152
15.9825	0.0441213
16.0122	0.133707
16.0418	-0.0161955
16.0714	0.146498
16.101	0.142621
16.1306	0.17009
16.1602	0.0205718
16.1899	0.0273991
16.2195	0.315572
16.2491	0.0205082
16.2787	0.110957
16.3083	-0.100582
16.3379	-0.114109
16.3676	0.00539615
16.3972	-2.93296e-06
16.4268	0.119694
16.4564	-0.0938468
16.486	-0.0156248
16.5156	0.13561
16.5453	0.13069
16.5749	0.0321163
16.6045	0.183639
16.6341	0.0227566
16.6637	-0.00261276
16.6933	-0.11122
16.723	-0.1284
16.7526	0.187848
16.7822	-0.0270572
16.8118	0.1123
16.8414	0.0225861
16.871	-0.0566151
16.9006	-0.0836371
16.9303	0.212354
16.9599	0.362607
16.9895	-0.0912109
17.0191	0.309234
17.0487	-0.165225
17.0783	0.0166616
17.108	0.0215609
17.1376	0.120306
17.1672	0.208731
17.1968	0.0680842
17.2264	-0.00996622
17.256	0.0787459
17.2857	-0.0616128
17.3153	-0.0664589
17.3449	0.137124
17.3745	0.13247
17.4041	-0.0804218
17.4337	-0.105718
17.4634	0.0836094
17.493	0.064699
17.5226	-0.0791155
17.5522	-0.00408406
17.5818	-0.0122901
17.6114	0.0941831
17.6411	0.0653355
17.6707	-0.1405
17.7003	0.143345
17.7299	0.125201
17.7595	0.232154
17.7891	0.00586937
17.8187	0.133847
17.8484	-0.0505792
17.878	-0.0786596
17.9076	0.237106
17.9372	-0.0407827
17.9668	-0.0164921
17.9964	0.080811
18.0261	0.167793
18.0557	0.213205
18.0853	0.0920459
18.1149	0.0022326
18.1445	0.0895986
18.1741	-0.0937729
18.2038	0.0979515
18.2334	0.268939
18.263	0.0650214
18.2926	0.1112
18.3222	0.136642
18.3518	0.0475954
18.3815	0.219062
18.4111	0.00520756
18.4407	0.0831158
18.4703	0.12987
18.4999	0.280887
18.5295	0.129916
18.5591	-0.0626256
18.5888	-0.0988212
18.6184	-0.099226
18.648	0.212965
18.6776	-0.0580812
18.7072	0.00430166
18.7368	-0.0269696
18.7665	0.223105
18.7961	-0.0892243
18.8257	0.0777088
18.8553	0.296821
18.8849	0.130613
18.9145	-0.0459164
18.9442	0.00681697
18.9738	-0.00285376
19.0034	0.237571
19.033	0.196842
19.0626	0.0624594
19.0922	0.063589
19.1219	0.0648144
19.1515	-0.0796976
19.1811	0.0258862
19.2107	-0.0142673
19.2403	0.112342
19.2699	-0.0317868
19.2996	0.126264
19.3292	-0.111423
19.3588	-0.0260967
19.3884	0.0489084
19.418	0.0198428
19.4476	0.0742064
19.4772	-0.100501
19.5069	0.0269712
19.5365	0.217039
19.5661	-0.092797
19.5957	0.0245461
19.6253	0.0169851
19.6549	0.186603
19.6846	-0.0915993
19.7142	0.00529398
19.7438	0.0189499
19.7734	-0.0818817
19.803	0.088216
19.8326	0.0396595
19.8623	-0.0192177
19.8919	-0.046749
19.9215	0.00914893
19.9511	0.127643
19.9807	0.0691491
20.0103	0.083668
20.04	0.0774495
20.0696	0.15466
20.0992	0.0653002
20.1288	0.132286
20.1584	0.0743678
20.188	0.0373788
20.2177	-0.0620144
20.2473	-0.109228
20.2769	0.0691619
20.3065	0.00806466
20.3361	0.0616466
20.3657	0.136158
20.3953	0.0857649
20.425	0.170885
20.4546	0.0269335
20.4842	0.237245
20.5138	0.0934856
20.5434	-0.0814278
20.573	0.108338
20.6027	0.152366
20.6323	0.113157
20.6619	0.0844608
20.6915	-0.0483065
20.7211	0.131522
20.7507	0.103113
20.7804	0.0123003
20.81	0.1195
20.8396	0.101795
20.8692	0.0633535
20.8988	0.0666742
20.9284	0.226341
20.9581	0.167353
20.9877	0.0251282
21.0173	0.0704991
21.0469	0.0847158
21.0765	0.161529
21.1061	0.0301038
21.1357	0.232108
21.1654	0.444625
21.195	0.0322382
21.2246	-0.0883863
21.2542	-0.029688
21.2838	0.195773
21.3134	0.192163
21.3431	0.230316
21.3727	-0.0335191
21.4023	0.0464921
21.4319	0.137016
21.4615	0.300552
21.4911	0.0475175
21.5208	0.0862455
21.5504	0.302153
21.58	-0.0235107
21.6096	0.286338
21.6392	0.158783
21.6688	0.416741
21.6985	0.112294
21.7281	0.214194
21.7577	0.0349388
21.7873	-0.0400534
21.8169	0.145467
21.8465	0.0498331
21.8762	0.0480452
21.9058	0.11927
21.9354	0.159341
21.965	0.178674
21.9946	0.166853
22.0242	0.0717943
22.0538	0.0809984
22.0835	0.0486318
22.1131	0.0996944
22.1427	-0.0574804
22.1723	0.222941
22.2019	-0.184042
22.2315	0.138237
22.2612	0.0335292
22.2908	0.0955839
22.3204	0.116068
22.35	0.230398
22.3796	0.00107322
22.4092	0.188511
22.4389	0.00104557
22.4685	0.0845089
22.4981	-0.0298485
22.5277	-0.01911
22.5573	0.168808
22.5869	0.190155
22.6166	0.180347
22.6462	0.16022
22.6758	0.244354
22.7054	0.172335
22.735	-0.0975056
22.7646	0.0181667
22.7943	0.123518
22.8239	0.166466
22.8535	0.053259
22.8831	0.106815
22.9127	-0.00620003
22.9423	0.0579643
22.9719	0.153475
23.0016	0.0407473
23.0312	0.0010327
23.0608	0.232247
23.0904	-0.0468589
23.12	-0.00295252
23.1496	0.0202164
23.1793	-0.00860208
23.2089	-0.0998247
23.2385	0.0902986
23.2681	0.00968446
23.2977	0.252083
23.3273	0.150827
23.357	0.0184174
23.3866	0.0631868
23.4162	-0.173198
23.4458	-0.0136533
23.4754	-0.197763
23.505	0.0206331
23.5347	0.0307916
23.5643	0.166046
23.5939	-0.125687
23.6235	0.00975907
23.6531	0.0723845
23.6827	0.0101058
23.7123	0.0208396
23.742	-0.0412473
23.7716	0.0217617
23.8012	-0.165133
23.8308	0.00223401
23.8604	-0.0594693
23.89	-0.0794101
23.9197	-0.036755
23.9493	-0.0773373
23.9789	0.30926
24.0085	0.227202
24.0381	0.0827411
24.0677	0.146709
24.0974	-0.0600604
24.127	0.00409929
24.1566	0.224605
24.1862	0.0181231
24.2158	0.124237
24.2454	0.0429471
24.2751	0.263836
24.3047	0.193155
24.3343	-0.0440976
24.3639	0.135413
24.3935	0.117102
24.4231	0.0572207
24.4528	-0.085898
24.4824	-0.114425
24.512	0.0928762
24.5416	0.102357
24.5712	0.0911003
24.6008	-0.0242272
24.6304474473 0.	120957938774686
24.6601	0.0266556
24.6897	-0.119634
24.7193	-0.0161354
24.7489	0.160376
24.7785	0.0765666
24.8081	0.0866031
24.8378	-0.101181
24.8674	0.065297
24.897	-0.174379
24.9266	0.148541
24.9562	-0.0180261
24.9858	-0.0594976
25.0155	-0.100873
25.0451	0.0870138
25.0747	-0.131253
25.1043	0.0255754
25.1339	0.0470834
25.1635	0.047854
25.1932	0.00705376
25.2228	-0.0440672
25.2524	-0.043009
25.282	0.0831451
25.3116	0.0427285
25.3412	0.0753244
25.3708	0.139266
25.4005	0.0574706
25.4301	-0.0658958
25.4597	-0.0120829
25.4893	-0.104008
25.5189	0.0210257
25.5485	-0.0725952
25.5782	0.125547
25.6078	0.0321174
25.6374	0.00128421
25.667	0.105964
25.6966	0.106572
25.7262	0.06561
25.7559	0.0664104
25.7855	0.0985566
25.8151	-0.119201
25.8447	-0.0660298
25.8743	-0.0127625
25.9039	0.0510174
25.9336	0.12531
25.9632	-0.0190519
25.9928	-0.0487343
26.0224	0.0466791
26.052	-0.0348949
26.0816	0.0294603
26.1113	-0.104005
26.1409	-0.021225
26.1705	0.144984
-26.2001	0.0741269
26.2297	-0.00147562
26.2593	0.102522
26.2889	-0.0121354
26.3186	-0.0746132
26.3482	-0.0328284
26.3778	0.0403024
26.4074	-0.0323044
26.437	-0.0839819
26.4666	0.0198505
26.4963	-0.115804
26.5259	0.0194697
26.5555	0.144423
26.5851	0.0403058
26.6147	-0.00121569
26.6443	0.103192
26.674	-0.0735543
26.7036	-0.0418714
26.7332	0.0107408
26.7628	0.0738655
26.7924	0.137086
26.822	-0.112097
26.8517	-0.00701846
26.8813	0.0773231
26.9109	0.026344
26.9405	0.162961
26.9701	0.00800664
26.9997	0.186482
27.0294	0.365053
27.059	0.44997
27.0886	1.24332
27.1182	1.37009
27.1478	1.23655
27.1774	1.23851
27.207	0.688493
27.2367	0.576069
27.2663	0.578324
27.2959	0.216091
27.3255	0.270621
27.3551	0.0856638
27.3847	0.109136
27.4144	0.01812
27.444	-0.0102998
27.4736	0.0447097
27.5032	0.0581484
27.5328	0.11335
27.5624	-0.0188531
27.5921	-0.0467933
27.6217	0.112862
27.6513	0.0538638
27.6809	-0.119622
27.7105	-0.0504626
27.7401	0.0500428
-27.7698	0.120189
27.7994	0.0221745
27.829	0.0500509
27.8586	0.0363566
27.8882	-0.0189086
27.9178	0.0613388
27.9474	0.0791821
27.9771	0.00337131
28.0067	0.146406
28.0363	0.143704
28.0659	0.0785976
28.0955	0.0344204
28.1251	0.240339
28.1548	0.571354
28.1844	1.03788
28.214	0.660754
28.2436	0.742056
28.2732	0.781788
28.3028	0.717448
28.3325	0.528205
28.3621	0.328641
28.3917	0.316672
28.4213	0.200633
28.4509	0.136774
28.4805	0.125093
28.5102	0.0614249
28.5398	0.0603528
28.5694	0.153127
28.599	0.100163
28.6286	-0.0360382
28.6582	-0.0679768
28.6879	0.181431
28.7175	-0.0273995
28.7471	0.0138663
28.7767	0.023978
28.8063	0.00293558
28.8359	0.127822
28.8655	0.0653051
28.8952	0.10705
28.9248	-0.142775
28.9544	-0.0175047
28.984	0.139112
29.0136	-0.0270929
29.0432	0.0567985
29.0729	-0.0883808
29.1025	-0.0474564
29.1321	0.0039805
29.1617	0.0763467
29.1913	0.0446421
29.2209	0.169283
29.2506	0.304437
29.2802	0.39802
29.3098	0.241699
29.33940538764 0	0.0542241
29.369	0.210595
29.3986	0.0753949
29.4283	0.0340408
29.4579	0.169866
29.4875	-0.00671312
29.5171	0.129304
29.5467	0.0466666
29.5763	0.00579195
29.606	0.10043
29.6356	-0.034003
29.6652	0.102493
29.6948	0.166169
29.7244	0.115357
29.754	0.0229746
29.7836	-0.110979
29.8133	0.0884971
29.8429	0.110985
29.8725	0.0294031
29.9021	-0.0833333
29.9317	-0.0247089
29.9613	-0.0284885
29.991	0.207411
30.0206	0.0163233
30.0502	-0.122585
30.0798	0.0406853
30.1094	0.349885
30.139	0.180014
30.1687	0.260239
30.1983	0.27806
30.2279	0.0147268
30.2575	0.0431561
30.2871	0.123765
30.3167	0.0378025
30.3464	0.0769361
30.376	0.0953324
30.4056	-0.0215922
30.4352	-0.0446708
30.4648	-0.0259869
30.4944	0.19071
30.524	-0.0404147
30.5537	0.0202236
30.5833	0.0705411
30.6129	0.0480378
30.6425	-0.00561956
30.6721	0.128319
30.7017	0.126937
30.7314	0.0214837
30.761	0.00987655
30.7906	-0.0328847
30.8202	0.0911166
30.8498	0.152714
30.8794	-0.0147597
-30.9091	0.130054
30.9387	0.0244532
30.9683	0.0540563
30.9979	0.0316719
31.0275	0.0718834
31.0571	0.341358
31.0868	-0.0349058
31.1164	0.10976
31.146	0.567022
31.1756	0.534796
31.2052	0.763083
31.2348	0.824799
31.2645	1.13661
31.2941	1.92769
31.3237	2.51052
31.3533	4.13512
31.3829	7.34315
31.4125	11.9784
31.4421	15.2491
31.4718	19.2699
31.5014	26.395
31.531	27.8431
31.5606	18.4267
31.5902	12.9791
31.6198	11.4796
31.6495	4.07389
31.6791	1.56413
31.7087	0.762799
31.7383	0.617812
31.7679	0.358338
31.7975	0.203126
31.8272	0.225093
31.8568	0.122156
31.8864	0.165149
31.916	-0.0417628
31.9456	0.0222548
31.9752	-0.0490484
32.0049	0.129744
32.0345	0.0169663
32.0641	-0.0852991
32.0937	0.0833646
32.1233	0.0854576
32.1529	0.0459798
32.1825	-0.0871521
32.2122	-0.0846684
32.2418	-0.0195889
32.2714	0.139337
32.301	-0.0141421
32.3306	-0.0321082
32.3602	-0.0187284
32.3899	-0.0260861
32.4195	-0.106265
32.4491	0.0532363
32.4787106812 0.	149163290589426
32.5083	-0.0337244
32.5379	0.292731
32.5676	-0.161968
32.5972	0.0605121
32.6268	0.168505
32.6564	0.047427
32.686	-0.0527217
32.7156	-0.0694412
32.7453	0.0285186
32.7749	0.0432409
32.8045	0.0059758
32.8341	0.0417232
32.8637	-0.0161834
32.8933	-0.0739942
32.923	-0.0587924
32.9526	0.0502553
32.9822	0.0239822
33.0118	0.101972
33.0414	0.00297373
33.071	0.164488
33.1006	-0.0801512
33.1303	0.00863856
33.1599	0.0558575
33.1895	0.00942236
33.2191	0.0255831
33.2487	-0.0935769
33.2783	-0.0218933
33.308	0.00821959
33.3376	-0.0344883
33.3672	-0.0458503
33.3968	-0.0258664
33.4264	0.202547
33.456	0.00397237
33.4857	0.159661
33.5153	-0.0803886
33.5449	0.0754914
33.5745	0.200217
33.6041	0.106289
33.6337	0.116624
33.6634	-0.0708628
33.693	-0.00825332
33.7226	0.0752854
33.7522	-0.0181633
33.7818	-0.00734944
33.8114	-0.0276897
33.8411	-0.047934
33.8707	0.0465008
33.9003	-0.0152184
33.9299	0.0898249
33.9595	-0.0550358
33.9891	-0.0227174
34.0187	0.00969697
-34.0484	0.114043
34.078	0.0123134
34.1076	0.0970987
34.1372	-0.00552001
34.1668	0.0273738
34.1964	0.0395302
34.2261	-0.0836342
34.2557	0.137047
34.2853	-0.225509
34.3149	-0.0046353
34.3445	-0.0336661
34.3741	0.0207323
34.4038	-0.0810234
34.4334	0.0985669
34.463	0.028253
34.4926	0.051785
34.5222	-0.0391705
34.5518	-0.09878
34.5815	0.0461012
34.6111	0.0660784
34.6407	0.138235
34.6703	0.10632
34.6999	0.0328351
34.7295	0.0323625
34.7591	0.198652
34.7888	-0.187045
34.8184	0.03152
34.848	-0.0206524
34.8776	0.125188
34.9072	0.125291
34.9368	-0.103677
34.9665	-0.0617163
34.9961	0.0845075
35.0257	0.0641605
35.0553	0.0751594
35.0849	0.0654208
35.1145	0.0245282
35.1442	-0.0891852
35.1738	0.0576139
35.2034	0.0795089
35.233	-0.0860001
35.2626	0.11317
35.2922	-0.0521473
35.3219	0.126381
35.3515	0.107089
35.3811	-0.162107
35.4107	0.0271259
35.4403	-0.231462
35.4699	0.0204628
35.4996	0.12665
35.5292	0.0871
35.5588	0.130979
35.5884	0.0499541
35.618	0.166942
35.6476	0.148608
35.6772	0.0574545
35.7069	-0.0752702
35.7365	0.0837676
35.7661	-0.121682
35.7957	0.0479642
35.8253	0.0510397
35.8549	0.0229611
35.8846	-0.109188
35.9142	-0.0132636
35.9438	0.0202571
35.9734	0.18929
36.003	0.0355027
36.0326	-0.024439
36.0623	0.186549
36.0919	-0.00861795
36.1215	0.0983947
36.1511	0.0180033
36.1807	0.0418744
36.2103	0.0762581
36.24	-0.0455123
36.2696	0.114063
36.2992	0.0133179
36.3288	-0.0144148
36.3584	0.166282
36.388	0.0970741
36.4177	0.0800457
36.4473	-0.0306367
36.4769	-0.0683067
36.5065	0.0116559
36.5361	0.0604644
36.5657	0.0781188
36.5953	0.0750357
36.625	0.144965
36.6546	0.100407
36.6842	0.0246952
36.7138	0.146996
36.7434	0.113142
36.773	0.0898011
36.8027	-0.0376107
36.8323	-0.0295099
36.8619	0.0828534
36.8915	0.0494793
36.9211	0.0266177
36.9507	0.035102
36.9804	0.0228489
37.01	0.000275069
37.0396	-0.0117862
37.0692	0.205415
37.0988	0.0685455
37.1284	-0.0473948
37.1581	0.0450941
37.1877	-0.00815436
37.2173	0.0532764
37.2469	0.083553
37.2765	-0.0110745
37.3061	0.113144
37.3357	0.154125
37.3654	-0.0652149
37.395	0.246791
37.4246	0.0588932
37.4542	0.0690077
37.4838	0.00630153
37.5134	0.0999412
37.5431	0.0270101
37.5727	0.0375082
37.6023	0.131436
37.6319	0.0692089
37.6615	0.142495
37.6911	-0.0341236
37.7208	0.070604
37.7504	0.00876085
37.78	0.00951358
37.8096	0.135362
37.8392	0.0217234
37.8688	-0.00848618
37.8985	0.0134835
37.9281	0.118882
37.9577	0.27646
37.9873	0.121634
38.0169	0.123154
38.0465	0.114353
38.0762	-0.0506015
38.1058	0.0449561
38.1354	0.182276
38.165	0.184276
38.1946	0.134287
38.2242	-0.0822713
38.2538	-0.00706762
38.2835	0.141149
38.3131	0.0811275
38.3427	-0.0517144
38.3723	-0.0698771
38.4019	0.0403622
38.4315	0.171531
38.4612	0.250712
38.4908	-0.0137611
38.5204	-0.0698049
38.55	0.145081
38.5796	0.120479
38.6092	0.0647226
38.6389	-0.0846876
38.6685	0.0784981
38.6981	-0.0707203
38.7277	-0.0531761
38.7573	0.131131
38.7869	0.1072
38.8166	-0.0416349
38.8462	-0.0132904
38.8758	0.0463999
38.9054	0.0853528
38.935	-0.125598
38.9646	0.0697962
38.9942	-0.0367966
39.0239	-0.0391268
39.0535	-0.0413611
39.0831	-0.0122495
39.1127	-0.0559587
39.1423	0.108761
39.1719	-0.091006
39.2016	0.115572
39.2312	0.0930802
39.2608	-0.127233
39.2904	0.0483833
39.32	-0.0363213
39.3496	0.0457367
39.3793	0.0341406
39.4089	-0.0190264
39.4385	0.000819306
39.4681	0.145761
39.4977	-0.0217017
39.5273	0.019265
39.557	0.133244
39.5866	-0.117264
39.6162	-0.065593
39.6458	-0.00340937
39.6754	-0.0765466
39.705	-0.0349278
39.7347	-0.0765466
39.7643	0.0375259
39.7939	0.0162777
39.8235	-0.202791
39.8531	0.0157355
39.8827	-0.151058
39.9123	0.0259935
39.942	-0.036442
39.9716	-0.0883649
40.0012	0.0465253
40.0308	-0.00598859
40.0604	0.0457601
40.09	-0.0273954
40.1197	-0.0275383
40.1493	0.0244981
40.1789	-0.00670301
40.2085	-0.0273915
40.2381	0.129099
40.2677	-0.0268143
40.2974	0.0777849
40.327	-0.0466867
40.3566	0.120604
40.3862	0.0588244
40.4158	-0.107026
40.4454	0.0605524
40.4751	-0.0530231
40.5047	-0.062336
40.5343	0.00136366
40.5639	0.0234925
40.5935	0.0978006
40.6231	-0.0777954
40.6528	0.225871
40.6824	-0.0224497
40.712	0.104325
40.7416	0.0853629
40.7712	0.0560797
40.8008	-0.0147742
40.8304	-0.0751157
40.8601	-0.0542739
40.8897	-0.043753
40.9193	-0.00188614
40.9489	-0.0120067
40.9785	-0.0741148
41.0081	0.0930398
41.0378	-0.0730431
41.0674	0.0318032
41.097	0.0325787
41.1266	0.0230335
41.1562	-0.0697492
41.1858	-0.0582693
41.2155	-0.161277
41.2451	0.0680937
41.2747	-0.0878567
41.3043	0.256289
41.3339	0.0901137
41.3635	-0.0551322
41.3932	-0.0440323
41.4228	-0.0536698
41.4524	0.0722052
41.482	-0.0101571
41.5116	0.0534097
41.5412	-0.00792756
41.5708	0.00374774
41.6005	-0.109481
41.6301	0.100303
41.6597	0.226849
41.6893	0.0201579
41.7189	-0.071854
41.7485	0.08623
41.7782	0.0152432
41.8078	0.0693524
41.8374	-0.0847759
41.867	0.0216083
41.8966	0.0447551
41.9262	0.00549783
41.9559	-0.0336636
41.9855	-0.103979
42.0151	0.0383103
42.0447	0.0869456
42.0743	-0.0414065
42.1039	0.0386705
42.1336	-0.0686565
42.1632	0.0741124
42.1928	0.0607271
42.2224	0.0682711
42.252	-0.00742232
42.2816	0.000313461
42.3113	0.0289785
42.3409	0.276489
42.3705	0.0657628
42.4001	-0.00945113
42.4297	-0.0637359
42.4593	-0.0970914
42.4889	0.088399
42.5186	0.0448186
42.5482	0.0325841
42.5778	0.0829455
42.6074	-0.0957639
42.637	-0.066044
42.6666	0.00543839
42.6963	0.202017
42.7259	-0.00755909
42.7555	-0.102456
42.7851	0.0527437
42.8147	0.114289
42.8443	-0.0532366
42.874	-0.074833
42.9036	-0.0546667
42.9332	-0.0656546
42.9628	-0.0765466
42.9924	0.0583774
43.022	-0.0461861
43.0517	0.0160129
43.0813	0.0366412
43.1109	-0.171801
43.1405	0.0573521
43.1701	-0.0154819
43.1997	0.0576133
43.2294	0.109971
43.259	0.183258
43.2886	0.0795575
43.3182	0.0176196
43.3478	0.153694
43.3774	0.0398649
43.407	0.134465
43.4367	0.0937437
43.4663	-0.113548
43.4959	0.137589
43.5255	-0.0590939
43.5551	-0.0577646
43.5847	0.0165772
43.6144	-0.0444017
43.644	0.00929855
43.6736	0.208928
43.7032	0.26282
43.7328	0.0668081
43.7624	-0.0249414
43.7921	0.0604884
43.8217	-0.124819
43.8513	-0.053963
43.8809	0.225323
43.9105	0.067204
43.9401	-0.049152
43.9698	0.0116712
43.9994	0.124674
44.029	-0.012228
44.0586	0.0176329
44.0882	0.0475897
44.1178	-0.120274
44.1474	0.0140409
44.1771	0.0547021
44.2067	-0.0191242
44.2363	-0.0199379
44.2659	-0.103989
44.2955	0.0286429
44.3251	0.0363707
44.3548	0.0441945
44.3844	0.218781
44.414	-0.00237029
44.4436	0.0994912
44.4732	0.107699
44.5028	0.116002
44.5325	-0.167266
44.5621	0.153729
44.5917	-0.00434648
44.6213	0.00434034
44.6509	-0.0806269
44.6805	0.167835
44.7102	0.0518095
44.7398	0.165047
44.7694	-0.0445371
44.799	-0.0352749
44.8286	0.0782498
44.8582	0.19187
44.8879	0.32642
44.9175	0.138149
44.9471	0.220808
44.97669968009 0	0.251479
45.0063	0.615579
45.0359	0.625608
45.0655	1.1774
45.0952	1.60429
45.1248	2.9271
45.1544	4.95835
45.184	8.16678
45.2136	9.7503
45.2432	11.636
45.2729	11.4489
45.3025	10.0848
45.3321	8.50201
45.3617	6.03393
45.3913	5.49302
45.4209	4.47305
45.4506	2.25525
45.4802	0.975056
45.5098	0.372036
45.5394	0.362862
45.569	0.0829512
45.5986	0.167719
45.6283	0.0963332
45.6579	-0.00620703
45.6875	-0.0357347
45.7171	0.122334
45.7467	0.134664
45.7763	0.0637578
45.806	0.0033638
45.8356	0.213899
45.8652	-0.00255327
45.8948	-0.0314096
45.9244	0.0960799
45.954	-0.193001
45.9836	-0.06532
46.0133	0.114541
46.0429	-0.0909197
46.0725	-0.0358673
46.1021	0.175531
46.1317	-0.0608916
46.1613	0.0361151
46.191	-0.0751157
46.2206	-0.0446827
46.2502	0.0275128
46.2798	0.0477208
46.3094	-0.0673919
46.339	-0.015742
46.3687	-0.151496
46.3983	0.067012
46.4279	-0.0373004
46.4575	0.0251497
46.4871	0.0668623
46.5167	-0.0996624
46.54635232687 0	0.0776587
46.576	0.057159
46.6056	0.0784219
46.6352	-0.118969
46.6648	0.0691521
46.6944	-0.0551307
46.724	-0.0543175
46.7537	0.123675
46.7833	-0.0107368
46.8129	0.136197
46.8425	0.0436441
46.8721	-0.02798
46.9017	0.223409
46.9314	0.0894763
46.961	-0.01311
46.9906	0.0927328
47.0202	0.0736716
47.0498	-0.00779374
47.0794	0.160837
47.1091	-0.16002
47.1387	0.019219
47.1683	-0.0722795
47.1979	0.0342347
47.2275	-0.0362386
47.2571	0.0392173
47.2868	-0.0935642
47.3164	-0.0288346
47.346	0.119324
47.3756	-0.013671
47.4052	-0.063237
47.4348	0.126876
47.4645	0.140002
47.4941	0.0907236
47.5237	0.0311245
47.5533	0.221621
47.5829	0.214297
47.6125	0.0508192
47.6421	-0.00839638
47.6718	-0.0779327
47.7014	0.0126452
47.731	0.072069
47.7606	0.121172
47.7902	-0.0379623
47.8198	0.0321658
47.8495	0.185723
47.8791	0.11021
47.9087	-0.0589576
47.9383	0.00113746
47.9679	-0.0115882
47.9975	-0.055468
48.0272	0.161165
48.0568	-0.0283566
48.0864	0.0322179
48.11600497365 0	0.0720551
48.1456	0.122405
48.1752	0.0791003
48.2049	0.0358918
48.2345	0.0240291
48.2641	0.0330957
48.2937	-0.0410751
48.3233	0.1661
48.3529	-0.00162913
48.3825	0.070321
48.4122	0.0277838
48.4418	0.00617573
48.4714	0.0471636
48.501	-0.0680027
48.5306	0.160677
48.5602	0.139453
48.5899	0.0766573
48.6195	0.045208
48.6491	0.0451045
48.6787	-0.0382364
48.7083	-0.00689801
48.7379	0.149536
48.7676	-0.0168503
48.7972	0.0564424
48.8268	-0.00558566
48.8564	-0.109185
48.886	0.141479
48.9156	-0.0035945
48.9453	0.00767767
48.9749	-0.0642876
49.0045	-0.073657
49.0341	-0.0435389
49.0637	0.0908418
49.0933	0.0274017
49.123	-0.0671926
49.1526	0.0362258
49.1822	0.118907
49.2118	-0.0691499
49.2414	-0.0279439
49.271	0.0237747
49.3006	0.0235059
49.3303	-0.21625
49.3599	0.0545058
49.3895	0.137858
49.4191	-0.0078606
49.4487	-0.0180667
49.4783	0.0968232
49.508	0.0555589
49.5376	0.0248072
49.5672	0.0254014
49.5968	0.0885915
49.6264	0.0164609
49.656	0.0381761
-49.6857	0.158763
49.7153	0.123561
49.7449	0.0934804
49.7745	-0.0302541
49.8041	0.0961073
49.8337	-0.0482688
49.8634	0.088701
49.893	0.0382667
49.9226	0.060845
49.9522	-0.114398
49.9818	-0.054658
50.0114	-0.0260726
50.0411	-0.00780803
50.0707	0.177219
50.1003	0.0602589
50.1299	0.151728
50.1595	0.00370938
50.1891	0.147453
50.2187	-0.0107899
50.2484	-0.0126873
50.278	0.100094
50.3076	0.0879721
50.3372	0.034279
50.3668	-0.0401515
50.3964	9.71596e-05
50.4261	0.0196084
50.4557	-0.0337011
50.4853	0.0693353
50.5149	0.0370509
50.5445	0.202779
50.5741	0.0248531
50.6038	0.0553564
50.6334	0.0755389
50.663	-0.018766
50.6926	0.00160827
50.7222	0.178328
50.7518	-0.0302721
50.7815	-0.0408601
50.8111	-0.103436
50.8407	0.104918
50.8703	0.0217012
50.8999	-0.0197532
50.9295	0.0534716
50.9591	0.0851256
50.9888	0.221042
51.0184	0.00288804
51.048	-0.0380869
51.0776	0.0668674
51.1072	0.0260842
51.1368	0.0270636
51.1665	-0.0864444
51.1961	0.12306
51.2257	0.0722438
51.25531026721 0	0.0527735
51.2849	-0.029101
51.3145	0.118287
51.3442	0.0470211
51.3738	0.100851
51.4034	-0.0743899
51.433	-0.126191
51.4626	0.0929373
51.4922	-0.0107553
51.5219	0.198148
51.5515	0.136314
51.5811	0.157909
51.6107	-0.0183167
51.6403	0.0555535
51.6699	0.0982696
51.6996	-0.025585
51.7292	0.0485729
51.7588	-0.04384
51.7884	-0.073657
51.818	0.0171465
51.8476	0.0351291
51.8772	0.0844576
51.9069	-0.0119513
51.9365	0.100069
51.9661	0.170519
51.9957	0.157731
52.0253	-0.052878
52.0549	0.00744261
52.0846	-0.161308
52.1142	0.0762881
52.1438	0.105646
52.1734	0.0517672
52.203	0.0813172
52.2326	-0.0244535
52.2623	0.213622
52.2919	-0.100291
52.3215	0.12756
52.3511	0.126339
52.3807	-0.145619
52.4103	-0.000814085
52.44	-0.00174688
52.4696	0.132833
52.4992	-0.0554081
52.5288	-0.0143866
52.5584	0.00589755
52.588	0.130444
52.6177	0.00508681
52.6473	-0.141008
52.6769	0.0150763
52.7065	0.0775066
52.7361	0.0671161
52.7657	-0.0577619
52.7953	0.036206
52.82496291399 0	0.0469366
52.8546	-0.0151537
52.8842	0.00618525
52.9138	-0.0765466
52.9434	-0.0693573
52.973	-0.0412388
53.0027	-0.0651078
53.0323	0.150702
53.0619	0.0228586
53.0915	0.124277
53.1211	-0.138791
53.1507	-0.0163476
53.1804	-0.00839118
53.21	0.0413278
53.2396	-0.044274
53.2692	0.0785534
53.2988	0.06606
53.3284	0.0536626
53.3581	0.0621943
53.3877	-0.189595
53.4173	-0.00378776
53.4469	0.0675317
53.4765	-0.100636
53.5061	-0.0187084
53.5357	0.0737321
53.5654	-0.0212315
53.595	-0.0431826
53.6246	0.184962
53.6542	0.0486196
53.6838	0.245706
53.7134	-0.0154446
53.7431	0.0985005
53.7727	-0.0166252
53.8023	0.0141783
53.8319	0.180494
53.8615	0.00315638
53.8911	-0.0490857
53.9208	0.138351
53.9504	-0.0595323
53.98	-0.0698201
54.0096	-0.0800119
54.0392	-0.143125
54.0688	0.0959414
54.0985	0.105937
54.1281	-0.00897178
54.1577	-0.0612845
54.1873	0.188582
54.2169	-0.0927056
54.2465	0.053186
54.2762	0.0741735
54.3058	-0.113076
54.3354	-0.0398137
54.365	-0.0706219
54.39461556077 0	0.117416
54.4242	-0.0694504
54.4538	-0.0270542
54.4835	-0.0366454
54.5131	0.0476093
54.5427	0.0173765
54.5723	-0.054427
54.6019	0.00928202
54.6315	-0.0935797
54.6612	-0.00295156
54.6908	0.119022
54.7204	0.147342
54.75	-0.105492
54.7796	0.0376034
54.8092	-0.027539
54.8389	0.105331
54.8685	-0.126286
54.8981	0.0171926
54.9277	0.0253505
54.9573	-0.0497291
54.9869	-0.0830461
55.0166	0.133733
55.0462	0.152691
55.0758	-0.0886717
55.1054	-0.0278551
55.135	0.0226407
55.1646	0.114899
55.1942	-0.00107998
55.2239	-0.0127965
55.2535	-0.0452504
55.2831	-0.150525
55.3127	0.0672127
55.3423	-0.121204
55.3719	0.0029761
55.4016	0.0126683
55.4312	0.0328731
55.4608	-0.00932628
55.4904	-0.0826797
55.52	-0.0337967
55.5496	0.0464322
55.5793	0.0121737
55.6089	0.0717611
55.6385	-0.00397234
55.6681	-0.0587765
55.6977	0.167765
55.7273	-0.0847638
55.757	0.0794697
55.7866	0.0354658
55.8162	-0.0396923
55.8458	-0.000171076
55.8754	0.185279
55.905	0.110409
55.9347	0.160635
-55.9643	0.0286273
55.9939	0.250957
56.0235	0.20772
56.0531	0.227079
56.0827	0.309034
56.1123	0.339002
56.142	0.514898
56.1716	0.482558
56.2012	0.356563
56.2308	0.438998
56.2604	0.313195
56.29	0.427071
56.3197	0.186877
56.3493	0.415528
56.3789	0.383859
56.4085	0.0918684
56.4381	0.143724
56.4677	-0.0439075
56.4974	0.0498068
56.527	0.2582
56.5566	0.112523
56.5862	0.144025
56.6158	0.0818726
56.6454	-0.063517
56.6751	0.0932726
56.7047	-0.166509
56.7343	-0.0844512
56.7639	0.320619
56.7935	-0.0554652
56.8231	0.21438
56.8528	-0.0885957
56.8824	0.0772746
56.912	0.139074
56.9416	0.0551362
56.9712	0.0337942
57.0008	-0.018702
57.0304	0.0538978
57.0601	-0.0713232
57.0897	-0.081865
57.1193	0.0847724
57.1489	0.282756
57.1785	-0.0399984
57.2081	-0.0293232
57.2378	0.116864
57.2674	-0.0076853
57.297	0.0657775
57.3266	0.0664195
57.3562	0.0254908
57.3858	-0.00492536
57.4155	0.183504
57.4451	0.15328
57.4747	0.102318
57.5043	0.0306189
57.5339	0.125682
57.5635	0.0750081
57.5932	0.170263
57.6228	0.119781
57.6524	0.017311
57.682	0.0191038
57.7116	-0.0935908
57.7412	-0.0114911
57.7708	0.0602879
57.8005	0.121746
57.8301	0.0270502
57.8597	-0.109216
57.8893	-0.0211823
57.9189	0.191948
57.9485	0.0822568
57.9782	-0.0273381
58.0078	0.24858
58.0374	0.0662598
58.067	0.00903587
58.0966	-0.110592
58.1262	0.0927924
58.1559	0.0671062
58.1855	0.187349
58.2151	0.0785215
58.2447	0.15729
58.2743	0.00698699
58.3039	0.0442803
58.3336	-0.00166391
58.3632	0.0774878
58.3928	-0.0620146
58.4224	0.0902456
58.452	0.0863517
58.4816	-0.021613
58.5113	0.245518
58.5409	-0.0289214
58.5705	0.0925683
58.6001	0.0474871
58.6297	0.0441686
58.6593	0.0201126
58.6889	0.0169858
58.7186	0.232705
58.7482	0.0318533
58.7778	0.112348
58.8074	0.00543771
58.837	-0.132626
58.8666	0.031489
58.8963	-0.00221648
58.9259	0.0683406
58.9555	-0.0589231
58.9851	0.188909
59.0147	-0.0423295
59.0443	0.0494444
59.074	0.110064
59.1036	0.0874467
59.1332	-0.0913249
59.1628	0.0112493
59.1924	-0.0527473
59.222	0.122935
59.2517	0.00704732
59.2813	-0.0774949
59.3109	0.202642
59.3405	-0.0900416
59.3701	-0.0805461
59.3997	0.106129
59.4294	0.334566
59.459	0.000599057
59.4886	6.14563e-05
59.5182	0.0100364
59.5478	0.218024
59.5774	0.155274
59.607	0.207203
59.6367	0.0196452
59.6663	-0.0949003
59.6959	-0.0157743
59.7255	0.0842809
59.7551	0.111515
59.7847	0.118012
59.8144	0.0204387
59.844	-0.0978724
59.8736	0.169329
59.9032	0.0407929
59.9328	0.0477694
59.9624	0.148592
59.9921	0.0307601
60.0217	0.152608
60.0513	-0.152532
60.0809	0.0632571
60.1105	0.0187256
60.1401	-0.0152932
60.1698	-0.0804662
60.1994	-0.0413767
60.229	0.0290588
60.2586	0.0162568
60.2882	0.0348008
60.3178	-0.0611427
60.3474	-0.0319904
60.3771	0.00767458
60.4067	0.0682687
60.4363	0.139375
60.4659	0.0647448
60.4955	0.104793
60.5251	0.165771
60.5548	0.0810114
60.5844	-0.0140691
60.614	0.213863
60.6436	-0.151859
60.6732	0.0554316
60.7028	-0.0392653
60.7325	-0.113033
60.7621	0.0841286
60.7917	-0.176947
60.8213	-0.0758971
60.8509	0.139832
60.8805	-0.0922591
60.9102	0.0507453
60.9398	0.0167624
60.9694	0.232875
60.999	-0.0404991
61.0286	0.227889
61.0582	0.0692896
61.0879	-0.0162972
61.1175	0.262795
61.1471	0.125317
61.1767	0.0816844
61.2063	0.131898
61.2359	-0.0261262
61.2655	-0.0173876
61.2952	0.0851968
61.3248	0.156627
61.3544	-0.0635132
61.384	-0.106474
61.4136	0.0902436
61.4432	-0.0150258
61.4729	-0.00561594
61.5025	0.149723
61.5321	0.0551581
61.5617	0.0544389
61.5913	-0.0295177
61.6209	0.147038
61.6506	0.0528568
61.6802	0.0837713
61.7098	0.198115
61.7394	0.0521378
61.769	0.14584
61.7986	0.0938046
61.8283	0.0522818
61.8579	0.219188
61.8875	0.125774
61.9171	0.178289
61.9467	0.282983
61.9763	0.221106
62.006	0.148909
62.0356	-0.0586091
62.0652	0.275635
62.0948	0.162059
62.1244	0.142328
62.154	0.0497772
62.1836	0.217738
62.2133	0.000379025
62.2429	0.0643655
62.2725	-0.100719
62.3021	0.130126
62.3317	-0.0660165
62.3613	0.0921035
62.391	0.0940694
62.4206	0.106548
62.4502	0.129539
62.4798	0.0484592
62.5094	0.144559
62.539	-0.0196626
62.5687	-0.100455
62.5983	-0.0361288
62.6279	0.16371
62.6575	-0.0842728
62.6871	0.386591
62.7167	0.0138002
62.7464	0.151522
62.776	0.0914235
62.8056	0.156421
62.8352	0.16943
62.8648	0.130453
62.8944	0.0915707
62.924	0.104868
62.9537	0.159928
62.9833	0.0900838
63.0129	0.103669
63.0425	0.0756831
63.0721	-0.00429
63.1017	-0.0425006
63.1314	0.169385
63.161	-0.00405076
63.1906	0.26011
63.2202	0.284783
63.2498	-0.0446151
63.2794	0.094833
63.3091	0.25521
63.3387	0.2386
63.3683	0.149169
63.3979	0.299418
63.4275	0.210179
63.4571	0.0481188
63.4868	0.177822
63.5164	0.0367868
63.546	0.208348
63.5756	0.0466717
63.6052	0.103841
63.6348	0.265273
63.6645	0.437218
63.6941	-0.0261578
63.7237	-0.0936046
63.7533	0.0286917
63.7829	0.44275
63.8125	-0.0285115
63.8421	0.187822
63.8718	0.258419
63.9014	-0.00422212
63.931	0.326983
63.9606	0.1062
63.9902	0.229264
64.0198	-0.022577
64.0495	0.173595
64.0791	0.171946
64.1087	0.0453929
64.1383	0.158519
64.1679	0.0738245
64.1975	0.155892
64.2272	-0.0744437
64.2568	0.143233
64.2864	0.152672
64.316	0.162207
64.3456	0.390587
64.3752	0.0669808
64.4049	0.191387
64.4345	0.0658886
64.4641	0.138403
64.4937	0.0860132
64.5233	0.0545527
64.5529	0.0961048
64.5825	-0.153914
64.6122	0.0961632
64.6418	-0.049497
64.6714	0.107022
64.701	0.0969702
64.7306	-0.0171524
64.7602	0.0667376
64.7899	0.12989
64.8195	0.00563857
64.8491	-0.0560171
64.8787	-0.117577
64.9083	0.123043
64.9379	0.176258
64.9676	-0.103764
64.9972	0.0225597
65.0268	0.117729
65.0564	-0.0786716
65.086	-0.0562268
65.1156	0.00798061
65.1453	0.113951
65.1749	-0.0404002
65.2045	0.0136782
65.2341	-0.182148
65.2637	-0.00534891
65.2933	-0.0576211
65.323	0.067286
65.3526	-0.130628
65.3822	0.0986378
65.4118	0.0988325
65.4414	-0.0258768
65.471	-0.140074
65.5006	0.235409
65.5303	0.0380705
65.5599	-0.0133386
65.5895	0.122848
65.6191	0.0612142
65.6487	-0.0524073
65.6783	0.0840672
65.708	0.0956376
65.7376	0.159387
65.7672	-0.0163507
65.7968	0.162174
65.8264	0.205378
65.856	0.332011
65.8857	0.292074
65.9153	0.325149
65.9449	0.524986
65.9745	0.287419
66.0041	0.560365
66.0337	0.458407
66.0634	0.773212
66.093	0.379779
66.1226	0.173942
66.1522	0.239034
66.1818	-0.0291116
66.2114	0.307006
66.2411	0.195302
66.2707	0.250361
66.3003	0.0867661
66.3299	-0.0663164
66.3595	0.124447
66.3891	0.11739
66.4187	0.0895948
66.4484	-0.136021
66.478	0.0238762
66.5076	0.163036
66.5372	-0.103959
66.5668	-0.0896076
66.5964	0.00480324
66.6261	0.0680599
66.6557	-0.0144208
66.6853	0.038611
66.7149	0.0917387
66.7445	0.0407956
66.7741	0.114948
66.8038	0.0121139
66.8334	0.0968752
66.863	-0.00576767
66.89260455966 0	0.0479354
66.9222	-0.0857656
66.9518	0.0306293
66.9815	0.0950367
67.0111	0.0241233
67.0407	0.0470559
67.0703	-0.0236657
67.0999	0.0619587
67.1295	-0.0710711
67.1591	-0.0790049
67.1888	0.0277404
67.2184	0.165832
67.248	-0.00848117
67.2776	-0.0889481
67.3072	0.0494308
67.3368	0.219156
67.3665	0.201476
67.3961	-0.0244403
67.4257	-0.0627611
67.4553	0.0656806
67.4849	-0.118282
67.5145	0.104102
67.5442	-0.00675209
67.5738	0.0283232
67.6034	0.0426611
67.633	-0.0574884
67.6626	-0.0846254
67.6922	-0.0641058
67.7219	0.258593
67.7515	-0.0331957
67.7811	0.0813616
67.8107	0.0814314
67.8403	-0.105903
67.8699	-0.0431413
67.8996	0.0613828
67.9292	0.0826696
67.9588	0.0936355
67.9884	-0.103636
68.018	0.0116885
68.0476	0.0958588
68.0772	-0.101125
68.1069	0.00407039
68.1365	0.140612
68.1661	-0.0560844
68.1957	0.216065
68.2253	0.113311
68.2549	0.135653
68.2846	-0.0919099
68.3142	-0.0381265
68.3438	0.119919
68.3734	0.100978
68.403	-0.0845344
68.4326	0.0529658
68.46225720644 0	0.034312
68.4919	0.109504
68.5215	0.0389587
68.5511	-0.0627408
68.5807	-0.0289277
68.6103	-0.00543538
68.64	-0.0755972
68.6696	0.0418369
68.6992	0.169784
68.7288	0.0790762
68.7584	0.0405479
68.788	-0.00830105
68.8177	0.0366959
68.8473	0.0192887
68.8769	0.106144
68.9065	-0.0256547
68.9361	-0.0115242
68.9657	0.0131188
68.9953	0.152441
69.025	0.0314426
69.0546	0.19179
69.0842	0.0189
69.1138	0.116939
69.1434	0.173408
69.173	-0.0929447
69.2027	-0.0779512
[truncated: 532 more rows]
