# Supplementary material for: Correction: Effective targeting of breast cancer cells (MCF7) via novel biogenic synthesis of gold nanoparticles using cancer-derived metabolites
Source: PLoS One. 2026 Jun 4;21(6):e0350791. doi: 10.1371/journal.pone.0350791 (PMC13235896; doi:10.1371/journal.pone.0350791)
Supplement: S1 File — Raw data underlying Figs 1 and 3–8; averaged data underlying Fig 2. (ZIP) [file pone.0350791.s001.zip › S1 File/U 1_cell freeXRD_bg_subtracted.xy]

'Id: "" Comment: "" Operator: "Shameer" Anode: "Cu" Scantype: "Coupled TwoTheta/Theta" TimePerStep: "96" 
10.0001001358032 0
10.0297162234783 0.0836665104625611
10.0593323111534 0.209095582622984
10.0889483988285 -0.196629450185398
10.1185644865036 0.0227414120374134
10.1481805741787 -0.164041830708579
10.1777966618538 -0.0691449781482705
10.2074127495289 -0.0679022305567667
10.237028837204 0.0688530787325985
10.2666449248791 0.0286209497198255
10.2962610125542 0.0718180490715796
10.3258771002293 0.115111043454529
10.3554931879044 0.168916599535341
10.3851092755795 0.233234717314013
10.4147253632545 -0.119017936542786
10.4443414509296 0.132991971298277
10.4739575386047 0.166347774170533
10.5035736262798 0.147716138740652
10.5331897139549 0.306263731675298
10.56280580163 0.0690738863078062
10.5924218893051 0.0611466026381762
10.6220379769802 0.42831521399974
10.6516540646553 0.118496387059166
10.6812701523304 0.496273455149786
10.7108862400055 0.342896418271602
10.7405023276806 0.054198609757945
10.7701184153557 0.65101336294215
10.7997345030308 0.268757344490883
10.8293505907059 0.303263887737478
10.858966678381 0.244116326015267
10.8885827660561 0.143397992657584
10.9181988537312 0.230275554331096
10.9478149414063 0.39016567770247
10.9774310290813 0.248068362771706
11.0070471167564 0.491483609538801
11.0366632044315 0.432911418003759
11.0662792921066 0.47860178816658
11.0958953797817 0.0452213866939273
11.1255114674568 0.476520213585803
11.1551275551319 0.459998268842207
11.184743642807 0.412322219129805
11.2143597304821 0.437658731115266
11.2439758181572 0.36934113813192
11.2735919058323 0.499036106846437
11.3032079935074 0.201743637258816
11.3328240811825 0.269130396035721
11.3624401688576 0.0657797165104888
11.3920562565327 0.195858265349784
11.4216723442078 0.294782709220275
11.4512884318829 0.33130304812196
11.480904519558 0.388752615388174
11.510520607233 0.435881411018915
11.5401366949081 0.389356101680851
11.5697527825832 0.384593354040649
11.5993688702583 0.234093168098308
11.6289849579334 0.427438877187162
11.6586010456085 0.297963814640544
11.6882171332836 0.366501313791788
11.7178332209587 0.112218041307559
11.7474493086338 0.253863997187859
11.7770653963089 0.187272514766021
11.806681483984 0.0478602607087102
11.8362975716591 0.543960568349261
11.8659136593342 0.363073437687673
11.8955297470093 0.40103220205728
11.9251458346844 0.574503528124749
11.9547619223595 0.570987415890079
11.9843780100346 0.255067198686604
12.0139940977097 0.41840954318099
12.0436101853848 0.123514449373238
12.0732262730598 0.307881917263347
12.1028423607349 0.440261946851318
12.13245844841 0.353987871470483
12.1620745360851 0.486559691120844
12.1916906237602 0.140060739135732
12.2213067114353 0.501991015515149
12.2509227991104 0.186933853592427
12.2805388867855 0.413639253367566
12.3101549744606 0.588357214840567
12.3397710621357 0.39858773801143
12.3693871498108 0.22974748954682
12.3990032374859 0.415169802780072
12.428619325161 0.777771344377852
12.4582354128361 0.452968781006827
12.4878515005112 0.11784544600033
12.5174675881863 0.616151339358362
12.5470836758614 0.260386461080921
12.5766997635365 0.519300811168008
12.6063158512115 0.142894389619624
12.6359319388866 0.464500529769101
12.6655480265617 0.307035898283107
12.6951641142368 0.118417161828306
12.7247802019119 0.054894320404701
12.754396289587 0.158134040678957
12.7840123772621 0.167719655984408
12.8136284649372 0.083651166321054
12.8432445526123 0.176761905022228
12.8728606402874 0.0824685387545965
12.9024767279625 0.51952106751816
12.9320928156376 0.352502824646252
12.9617089033127 0.498080476805538
12.9913249909878 0.414587357329353
13.0209410786629 0.227023466217696
13.050557166338 0.0499721368038997
13.0801732540131 0.248016702421299
13.1097893416882 -0.0850928369301074
13.1394054293633 0.133976852083014
13.1690215170383 0.0198091027939977
13.1986376047134 0.0203205818695094
13.2282536923885 -0.156155377357118
13.2578697800636 -0.0156088329931583
13.2874858677387 0.114616939735329
13.3171019554138 0.369938607495012
13.3467180430889 0.198272836952555
13.376334130764 0.214202961441294
13.4059502184391 -0.0406043523721058
13.4355663061142 0.277600895512356
13.4651823937893 0.189652038428012
13.4947984814644 0.258049076374864
13.5244145691395 0.180708676019576
13.5540306568146 0.186797504028817
13.5836467444897 -0.0674344395974138
13.6132628321648 0.345096178474216
13.6428789198399 0.413972691577042
13.672495007515 0.128778433044395
13.70211109519 0.0624300695429434
13.7317271828651 0.0690942677393527
13.7613432705402 -0.0595623056997094
13.7909593582153 0.551460349225756
13.8205754458904 0.131328899182417
13.8501915335655 0.0758766775036055
13.8798076212406 0.0101036841893223
13.9094237089157 -0.0764067474270993
13.9390397965908 0.128845382654341
13.9686558842659 0.084193407766975
13.998271971941 0.164637327910805
14.0278880596161 0.0785104764191622
14.0575041472912 0.127896186625381
14.0871202349663 0.125294458529462
14.1167363226414 0.04987195879807
14.1463524103165 0.04746202076454
14.1759684979916 0.326397977762205
14.2055845856667 0.157513163124398
14.2352006733418 -0.115442423148881
14.2648167610168 0.132531218942368
14.2944328486919 0.266017422731479
14.324048936367 0.0141828548851179
14.3536650240421 0.158277515403284
14.3832811117172 -0.0933652623806871
14.4128971993923 0.155087854866536
14.4425132870674 -0.0963631328550458
14.4721293747425 0.339781774454567
14.5017454624176 0.119772576795375
14.5313615500927 0.10819260750071
14.5609776377678 0.0133751999039071
14.5905937254429 0.335320354004966
14.620209813118 0.021944736470553
14.6498259007931 0.156581680634001
14.6794419884682 0.0933978531619772
14.7090580761433 0.113643254054482
14.7386741638184 0.352734549978181
14.7682902514935 0.237755074266409
14.7979063391685 0.102038160252497
14.8275224268436 -0.0648328587302187
14.8571385145187 0.268392017318259
14.8867546021938 -0.054537211602067
14.9163706898689 0.00804612117546744
14.945986777544 -0.106357984349136
14.9756028652191 0.268917138490788
15.0052189528942 0.123454823028574
15.0348350405693 0.00933840259755447
15.0644511282444 0.11406787719773
15.0940672159195 -0.0831900865042332
15.1236833035946 -0.00951882184166841
15.1532993912697 -0.123251662147909
15.1829154789448 -0.109268045356182
15.2125315666199 -0.032688533533261
15.242147654295 0.116903539987522
15.2717637419701 -0.077158491460501
15.3013798296452 -0.000291294543995013
15.3309959173203 0.232921797403705
15.3606120049953 0.237064117715934
15.3902280926704 0.157968999726024
15.4198441803455 -0.108530223232691
15.4494602680206 6.64488397885687E-05
15.4790763556957 0.0670923492767963
15.5086924433708 0.134214144744999
15.5383085310459 -0.111068164755604
15.567924618721 0.0291620874416547
15.5975407063961 0.242404901336775
15.6271567940712 0.132826943596424
15.6567728817463 -0.0704051191127333
15.6863889694214 0.226458713209305
15.7160050570965 0.044251773895871
15.7456211447716 0.268390729613632
15.7752372324467 0.0655422470292539
15.8048533201218 -0.0747103405239287
15.8344694077969 0.149716300287417
15.864085495472 -0.334094497203377
15.893701583147 -0.0469760663296417
15.9233176708221 0.104821592908621
15.9529337584972 -0.00370151948858721
15.9825498461723 0.044121263145398
16.0121659338474 0.133706607477245
16.0417820215225 -0.0161954864930451
16.0713981091976 0.146498314567859
16.1010141968727 0.14262134399329
16.1306302845478 0.170090268449917
16.1602463722229 0.0205717546044046
16.189862459898 0.0273991357900876
16.2194785475731 0.315572412006965
16.2490946352482 0.0205082499217042
16.2787107229233 0.110956649534305
16.3083268105984 -0.100582389155233
16.3379428982735 -0.11410886614691
16.3675589859486 0.0053961529333173
16.3971750736237 -2.93295526021531E-06
16.4267911612988 0.119693876187356
16.4564072489738 -0.0938467529721649
16.4860233366489 -0.0156248204338252
16.515639424324 0.135609673802376
16.5452555119991 0.130690063069772
16.5748715996742 0.0321163473683626
16.6044876873493 0.183638526698148
16.6341037750244 0.0227566010591285
16.6637198626995 -0.00261276288202961
16.6933359503746 -0.111219565125326
16.7229520380497 -0.128400227713439
16.7525681257248 0.187848338062976
16.7821842133999 -0.0270572011294139
16.811800301075 0.112299821376057
16.8414163887501 0.0225860722460569
16.8710324764252 -0.0566151151860819
16.9006485641003 -0.0836370742536927
16.9302646517754 0.212353528376558
16.9598807394505 0.36260669270467
16.9894968271255 -0.0912109146026896
17.0191129148006 0.309234039787812
17.0487290024757 -0.165225110790492
17.0783450901508 0.0166616336623999
17.1079611778259 0.0215609398131527
17.137577265501 0.1203061409951
17.1671933531761 0.208730570541576
17.1968094408512 0.0680842284525796
17.2264255285263 -0.00996621860522184
17.2560416162014 0.0787458960348384
17.2856577038765 -0.0616127609605737
17.3152737915516 -0.0664588562581239
17.3448898792267 0.137124276808854
17.3745059669018 0.132469971573693
17.4041220545769 -0.080421771963606
17.433738142252 -0.105717620469711
17.4633542299271 0.0836094280467194
17.4929703176022 0.0646990382610109
17.5225864052773 -0.0791154564935028
17.5522024929523 -0.00408405621682162
17.5818185806274 -0.012290094242279
17.6114346683025 0.0941830960967918
17.6410507559776 0.0653355148003905
17.6706668436527 -0.140499504798149
17.7002829313278 0.143344703967839
17.7298990190029 0.125201474431689
17.759515106678 0.232154139926734
17.7891311943531 0.0058693671196397
17.8187472820282 0.133847156010407
17.8483633697033 -0.0505791600676302
17.8779794573784 -0.078659581114473
17.9075955450535 0.237105892869879
17.9372116327286 -0.0407827381145742
17.9668277204037 -0.0164921407344993
17.9964438080788 0.080811018343437
18.0260598957539 0.167793405785902
18.055675983429 0.213205021592894
18.0852920711041 0.0920458657644148
18.1149081587791 0.0022326049671304
18.1445242464542 0.0895985725343742
18.1741403341293 -0.0937728982005206
18.2037564218044 0.0979515260957793
18.2333725094795 0.268938512089941
18.2629885971546 0.0650213931152968
18.2926046848297 0.111200169171848
18.3222207725048 0.13664150692626
18.3518368601799 0.0475954063785342
18.381452947855 0.21906186752867
18.4110690355301 0.0052075570433332
18.4406851232052 0.0831158082558581
18.4703012108803 0.129869954499578
18.4999172985554 0.280886662441159
18.5295333862305 0.129915932080602
18.5591494739056 -0.0626255699154276
18.5887655615807 -0.0988211768802618
18.6183816492558 -0.0992259763596302
18.6479977369308 0.212965119192196
18.6776138246059 -0.0580812235581157
18.707229912281 0.0043016620561005
18.7368459999561 -0.0269695572984887
18.7664620876312 0.223105118378117
18.7960781753063 -0.0892243109140826
18.8256942629814 0.0777088214915793
18.8553103506565 0.296821182261769
18.8849264383316 0.130612771396488
18.9145425260067 -0.0459164111042659
18.9441586136818 0.00681696809284182
18.9737747013569 -0.00285375767885565
19.003390789032 0.237571411580642
19.0330068767071 0.196842475871334
19.0626229643822 0.0624594351932208
19.0922390520573 0.0635889562129692
19.1218551397324 0.0648143722639125
19.1514712274075 -0.0796976499872829
19.1810873150826 0.0258862227927166
19.2107034027576 -0.0142673427294224
19.2403194904327 0.1123416534463
19.2699355781078 -0.0317867886801161
19.2995516657829 0.126263997557996
19.329167753458 -0.111422654506031
19.3587838411331 -0.0260967448721957
19.3883999288082 0.0489083931261673
19.4180160164833 0.0198427594890584
19.4476321041584 0.0742063542164777
19.4772481918335 -0.100500822691575
19.5068642795086 0.0269712287649009
19.5364803671837 0.217039175252571
19.5660964548588 -0.0927969832285637
19.5957125425339 0.0245460866548296
19.625328630209 0.0169850515694178
19.6549447178841 0.186603244848534
19.6845608055592 -0.0915993335078218
19.7141768932343 0.00529398316701735
19.7437929809093 0.0189498615397179
19.7734090685844 -0.0818816983897199
19.8030251562595 0.0882159700453702
19.8326412439346 0.0396595335116551
19.8622573316097 -0.0192176746575318
19.8918734192848 -0.0467489877955238
19.9214895069599 0.00914892743101225
19.951105594635 0.127642737688743
19.9807216823101 0.0691491096443354
20.0103377699852 0.0836680432977891
20.0399538576603 0.0774495386491043
20.0695699453354 0.154660262364948
20.0991860330105 0.0653002144453193
20.1288021206856 0.132286061556885
20.1584182083607 0.0743678036996465
20.1880342960358 0.0373787742069357
20.2176503837109 -0.0620143602545803
20.247266471386 -0.109228266351568
20.2768825590611 0.0691619171663815
20.3064986467361 0.00806466238219272
20.3361147344112 0.0616466359625322
20.3657308220863 0.1361578379074
20.3953469097614 0.0857649348834619
20.4249629974365 0.170884593557386
20.4545790851116 0.0269334805958374
20.4841951727867 0.237244929332151
20.5138112604618 0.0934856064329923
20.5434273481369 -0.0814278214349716
20.573043435812 0.108337979061593
20.6026595234871 0.152366341256019
20.6322756111622 0.113157265148306
20.6618916988373 0.0844607507384548
20.6915077865124 -0.0483065353068683
20.7211238741875 0.131522073679003
20.7507399618626 0.103113244362737
20.7803560495377 0.0123003100776646
20.8099721372128 0.119499937490454
20.8395882248878 0.101795459934438
20.8692043125629 0.0633535440762838
20.898820400238 0.0666741899159911
20.9284364879131 0.226340730786893
20.9580525755882 0.167353166688989
20.9876686632633 0.0251281642889478
21.0172847509384 0.0704990569201007
21.0469008386135 0.0847158445824485
21.0765169262886 0.161528527275991
21.1061330139637 0.0301037716673952
21.1357491016388 0.232108244423327
21.1653651893139 0.444625278877121
21.194981276989 0.0322382083621093
21.2245973646641 -0.0883863004550409
21.2542134523392 -0.0296879765307618
21.2838295400143 0.195772909091379
21.3134456276894 0.192163023078047
21.3430617153645 0.230315698762577
21.3726778030396 -0.0335190638550313
21.4022938907146 0.0464920685585548
21.4319099783897 0.137015762670003
21.4615260660648 0.300552018479312
21.4911421537399 0.0475175026531491
21.520758241415 0.086245548524848
21.5503743290901 0.302152822761075
21.5799904167652 -0.0235106746381701
21.6096065044403 0.286338389660446
21.6392225921154 0.158783348990258
21.6688386797905 0.41674087001793
21.6984547674656 0.112294286076798
21.7280708551407 0.21419359716686
21.7576869428158 0.0349388032881176
21.7873030304909 -0.0400534288927639
21.816919118166 0.145466900624216
21.8465352058411 0.049833125172391
21.8761512935162 0.0480452447517608
21.9057673811913 0.119269926028992
21.9353834688663 0.159340502337418
21.9649995565414 0.178673640343705
21.9946156442165 0.166852673381187
22.0242317318916 0.0717942681165311
22.0538478195667 0.080998424549736
22.0834639072418 0.0486318093474694
22.1130799949169 0.0996944225097307
22.142696082592 -0.0574804026301465
22.1723121702671 0.222940667261171
22.2019282579422 -0.184042367816316
22.2315443456173 0.138237158804058
22.2611604332924 0.0335292471222928
22.2907765209675 0.0955838971383896
22.3203926086426 0.116067775519015
22.3500086963177 0.230397548930834
22.3796247839928 0.0010732173738488
22.4092408716679 0.188511447514725
22.438856959343 0.0010455726867955
22.4684730470181 0.0845089262233945
22.4980891346931 -0.0298484918754786
22.5277052223682 -0.0191100149431568
22.5573213100433 0.168807690353693
22.5869373977184 0.190154624015071
22.6165534853935 0.180347452707644
22.6461695730686 0.160219509764745
22.6757856607437 0.244354128519708
22.7054017484188 0.172334642305865
22.7350178360939 -0.0975056155434497
22.764633923769 0.0181666883050973
22.7942500114441 0.123518220518172
22.8238660991192 0.166465647762442
22.8534821867943 0.0532589700379066
22.8830982744694 0.106814854011233
22.9127143621445 -0.00620003365091326
22.9423304498196 0.0579643070514692
22.9719465374947 0.153474542785046
23.0015626251698 0.0407473402164849
23.0311787128448 0.00103269934578487
23.0607948005199 0.232247286839613
23.090410888195 -0.0468588973020307
23.1200269758701 -0.0029525197458129
23.1496430635452 0.0202164195082661
23.1792591512203 -0.00860207953979308
23.2088752388954 -0.0998246835566576
23.2384913265705 0.0902986074576726
23.2681074142456 0.00968446016986446
23.2977235019207 0.252082874579918
23.3273395895958 0.150827184021166
23.3569556772709 0.0184173884936083
23.386571764946 0.0631868213305792
23.4161878526211 -0.173197850801255
23.4458039402962 -0.0136532945685612
23.4754200279713 -0.197762843304673
23.5050361156464 0.0206330829468461
23.5346522033215 0.0307915708962264
23.5642682909966 0.166045953876801
23.5938843786716 -0.125687101444762
23.6235004663467 0.00975907159820244
23.6531165540218 0.0723844730056952
23.6827326416969 0.0101057694443828
23.712348729372 0.0208396275809317
23.7419648170471 -0.0412472859179911
23.7715809047222 0.0217616956142808
23.8011969923973 -0.165133427822252
23.8308130800724 0.00223401043907578
23.8604291677475 -0.059469322935068
23.8900452554226 -0.0794100946113502
23.9196613430977 -0.0367549712564377
23.9492774307728 -0.0773372862036638
23.9788935184479 0.309259627213639
24.008509606123 0.227202435662135
24.0381256937981 0.0827411391418272
24.0677417814732 0.146709070986047
24.0973578691483 -0.0600604354718717
24.1269739568233 0.00409928643473789
24.1565900444984 0.224604903372542
24.1862061321735 0.0181230820082081
24.2158222198486 0.124237155675068
24.2454383075237 0.0429471243731238
24.2750543951988 0.263836321435707
24.3046704828739 0.193154746862819
24.334286570549 -0.0440975993455415
24.3639026582241 0.13541261614396
24.3935187458992 0.117102059997989
24.4231348335743 0.0572207322165463
24.4527509212494 -0.0858980338670348
24.4823670089245 -0.114425291297686
24.5119830965996 0.0928762313210658
24.5415991842747 0.102356982304345
24.5712152719498 0.091100294985486
24.6008313596249 -0.0242271639688447
24.6304474473 0.120957938774686
24.6600635349751 0.0266556032160776
24.6896796226501 -0.119634170644669
24.7192957103252 -0.0161353743849156
24.7489117980003 0.160375983572699
24.7785278856754 0.076566569894842
24.8081439733505 0.0866030512481795
24.8377600610256 -0.101181239033955
24.8673761487007 0.0652970323817728
24.8969922363758 -0.174378801171305
24.9266083240509 0.148541260306812
24.956224411726 -0.0180261165172101
24.9858404994011 -0.059497598310037
25.0154565870762 -0.100873185071669
25.0450726747513 0.0870137898645602
25.0746887624264 -0.131253340168016
25.1043048501015 0.0255754248306033
25.1339209377766 0.0470834181937504
25.1635370254517 0.0478539732547589
25.1931531131268 0.00705375668029562
25.2227692008018 -0.0440672315296395
25.2523852884769 -0.0430089913750468
25.282001376152 0.0831451438107411
25.3116174638271 0.0427285073610569
25.3412335515022 0.0753244326092343
25.3708496391773 0.139266252888606
25.4004657268524 0.0574706348658399
25.4300818145275 -0.0658957547923983
25.4596979022026 -0.0120829160861085
25.4893139898777 -0.104007515681957
25.5189300775528 0.0210257064673698
25.5485461652279 -0.0725951763521084
25.578162252903 0.125546502526275
25.6077783405781 0.0321174097691862
25.6373944282532 0.00128421204329243
25.6670105159283 0.10596357601526
25.6966266036034 0.106572168351756
25.7262426912785 0.0656099890527798
25.7558587789536 0.0664103714516652
25.7854748666286 0.0985566488817454
25.8150909543037 -0.11920117865698
25.8447070419788 -0.0660297778311767
25.8743231296539 -0.0127624819741787
25.903939217329 0.0510173755806806
25.9335553050041 0.125309794833401
25.9631713926792 -0.0190518908826829
25.9927874803543 -0.0487343482342392
26.0224035680294 0.0466790894453993
26.0520196557045 -0.0348949111771006
26.0816357433796 0.0294603165649274
26.1112518310547 -0.104005227328516
26.1408679187298 -0.0212250016556653
26.1704840064049 0.144984452381714
26.20010009408 -0.0741268652163795
26.2297161817551 -0.0014756211166107
26.2593322694302 0.102521518014353
26.2889483571053 -0.0121354478234893
26.3185644447804 -0.0746131852968031
26.3481805324554 -0.0328283610722553
26.3777966201305 0.0403023581834873
26.4074127078056 -0.0323043608629088
26.4370287954807 -0.0839818515447766
26.4666448831558 0.0198505492495314
26.4962609708309 -0.115804488258299
26.525877058506 0.0194697025983984
26.5554931461811 0.144423121819624
26.5851092338562 0.0403057694053781
26.6147253215313 -0.00121568797767324
26.6443414092064 0.103192083003804
26.6739574968815 -0.0735542509835249
26.7035735845566 -0.0418713566063254
26.7331896722317 0.0107407661354024
26.7628057599068 0.0738654505749918
26.7924218475819 0.137086030045776
26.822037935257 -0.112097495452245
26.8516540229321 -0.00701845925240485
26.8812701106071 0.0773231386452968
26.9108861982822 0.0263439649075269
26.9405022859573 0.162960686200951
26.9701183736324 0.00800663585890438
26.9997344613075 0.186481813881385
27.0293505489826 0.365052886935061
27.0589666366577 0.449969855019932
27.0885827243328 1.24331605146933
27.1181988120079 1.37009147628326
27.147814899683 1.23654612946171
27.1774309873581 1.23851334433803
27.2070470750332 0.688493120912206
27.2366631627083 0.576068792517579
27.2662792503834 0.57832369248748
27.2958953380585 0.216091154155242
27.3255114257336 0.270621177520866
27.3551275134087 0.0856637625843512
27.3847436010838 0.109135576012365
27.4143596887589 0.0181199511382395
27.4439757764339 -0.0102997787046909
27.473591864109 0.0447097198169067
27.5032079517841 0.0581484467030327
27.5328240394592 0.11334973528702
27.5624401271343 -0.0188530810977982
27.5920562148094 -0.0467933357847544
27.6216723024845 0.112862304559484
27.6512883901596 0.0538638399349171
27.6809044778347 -0.119622062991788
27.7105205655098 -0.050462586556535
27.7401366531849 0.0500427849099131
27.76975274086 -0.120189281925777
27.7993688285351 0.0221745462697269
27.8289849162102 0.0500509361630928
27.8586010038853 0.0363565544209866
27.8882170915604 -0.0189085989565914
27.9178331792355 0.0613388093636923
27.9474492669106 0.0791821127151706
27.9770653545856 0.00337131109784372
28.0066814422607 0.146406404511712
28.0362975299358 0.143704059623441
28.0659136176109 0.0785976097663652
28.095529705286 0.0344203882738174
28.1251457929611 0.240339061812465
28.1547618806362 0.571353630382306
28.1843779683113 1.03788076065001
28.2139940559864 0.660753785948908
28.2436101436615 0.742056039612334
28.2732262313366 0.781787521640289
28.3028423190117 0.717448232032771
28.3324584066868 0.528204837456448
28.3620744943619 0.328640671244654
28.391690582037 0.316672400064055
28.4213066697121 0.200633357247983
28.4509227573872 0.136773542796439
28.4805388450623 0.125092956709424
28.5101549327374 0.0614249323202698
28.5397710204124 0.0603528029623108
28.5693871080875 0.153126568635546
28.5990031957626 0.100162896006644
28.6286192834377 -0.0360382149243977
28.6582353711128 -0.0679767641575777
28.6878514587879 0.181430581640437
28.717467546463 -0.0273995108636864
28.7470836341381 0.0138662916633847
28.7766997218132 0.0239779892216507
28.8063158094883 0.00293558181111142
28.8359318971634 0.1278224027651
28.8655479848385 0.0653051187502838
28.8951640725136 0.107050396433329
28.9247801601887 -0.142775097519098
28.9543962478638 -0.0175046964403297
28.9840123355389 0.139111599669633
29.013628423214 -0.0270928758558757
29.0432445108891 0.0567985436498099
29.0728605985641 -0.0883808084799762
29.1024766862392 -0.0474564339553926
29.1320927739143 0.0039805022670526
29.1617088615894 0.0763466668540259
29.1913249492645 0.0446420598055273
29.2209410369396 0.169283347788224
29.2505571246147 0.304437197468781
29.2801732122898 0.398020275513867
29.3097892999649 0.241699248590148
29.33940538764 0.0542241166976229
29.3690214753151 0.210594879836293
29.3986375629902 0.0753948713394915
29.4282536506653 0.0340407578738846
29.4578697383404 0.169865872772806
29.4874858260155 -0.00671311729707813
29.5171019136906 0.129303787664233
29.5467180013657 0.0466665876567384
29.5763340890408 0.00579194934710547
29.6059501767159 0.100429872735334
29.6355662643909 -0.0340029755119093
29.665182352066 0.102493404605376
29.6947984397411 0.166169013087188
29.7244145274162 0.115357183266863
29.7540306150913 0.0229745818110653
29.7836467027664 -0.110978791280204
29.8132627904415 0.088497063993055
29.8428788781166 0.110985480964175
29.8724949657917 0.0294031262998234
29.9021110534668 -0.0833333333333334
29.9317271411419 -0.0247088562709319
29.961343228817 -0.0284884841773358
29.9909593164921 0.207411116280788
30.0205754041672 0.0163232784367743
30.0501914918423 -0.122585331042712
30.0798075795174 0.0406852878423299
30.1094236671925 0.3498851350919
30.1390397548676 0.180014210705998
30.1686558425426 0.260239181351291
30.1982719302177 0.278060047027779
30.2278880178928 0.0147268077354619
30.2575041055679 0.0431561301410059
30.287120193243 0.123764680911078
30.3167362809181 0.0378024600456786
30.3463523685932 0.0769361342114737
30.3759684562683 0.0953323700751303
30.4055845439434 -0.021592165696685
30.4352006316185 -0.0446708064373054
30.4648167192936 -0.0259868854800644
30.4944328069687 0.190709597175038
30.5240488946438 -0.0404146918053314
30.5536649823189 0.0202235809121607
30.583281069994 0.0705410819941809
30.6128971576691 0.0480378114407292
30.6425132453442 -0.00561956408152786
30.6721293330193 0.12831895542741
30.7017454206944 0.126936703300876
30.7313615083694 0.0214836795388703
30.7609775960445 0.00987655080805938
30.7905936837196 -0.032884682891557
30.8202097713947 0.0911166451066882
30.8498258590698 0.152713868136128
30.8794419467449 -0.0147596804699036
30.90905803442 -0.130054000711407
30.9386741220951 0.0244531783919696
30.9682902097702 0.0540562525265412
30.9979062974453 0.0316718883589745
31.0275223851204 0.0718834192226024
31.0571384727955 0.341357511784092
31.0867545604706 -0.0349058339565573
31.1163706481457 0.109760048667322
31.1459867358208 0.567021826322396
31.1756028234959 0.534796165675331
31.205218911171 0.763083066726128
31.2348349988461 0.824799196141453
31.2644510865211 1.13661122058797
31.2940671741962 1.92768580673235
31.3236832618713 2.5105229545746
31.3532993495464 4.1351226641147
31.3829154372215 7.34315160201933
31.4125315248966 11.9783597682885
31.4421476125717 15.2490804962555
31.4717637002468 19.2698971192537
31.5013797879219 26.3949763039498
31.530995875597 27.8430680503437
31.5606119632721 18.4266723584356
31.5902280509472 12.9791225615585
31.6198441386223 11.4795853263794
31.6494602262974 4.07389398623145
31.6790763139725 1.56413187444803
31.7086924016476 0.762798991029143
31.7383084893227 0.617812002641446
31.7679245769978 0.35833757595161
31.7975406646729 0.203125710959636
31.8271567523479 0.22509307433219
31.856772840023 0.122156332735939
31.8863889276981 0.165148819504216
31.9160050153732 -0.0417627986963118
31.9456211030483 0.022254811467688
31.9752371907234 -0.0490483500037838
32.0048532783985 0.129744383555939
32.0344693660736 0.0169663454801902
32.0640854537487 -0.0852991308976974
32.0937015414238 0.0833646210889433
32.1233176290989 0.0854576014401119
32.152933716774 0.0459798101558089
32.1825498044491 -0.0871520860972995
32.2121658921242 -0.0846684388887187
32.2417819797993 -0.0195888966489428
32.2713980674744 0.139336540622028
32.3010141551495 -0.0141421270758069
32.3306302428246 -0.03210823307578
32.3602463304996 -0.0187284440445584
32.3898624181747 -0.0260860933154754
32.4194785058498 -0.106264514221864
32.4490945935249 0.053236293236275
32.4787106812 0.0149163290589426
32.5083267688751 -0.0337244067538617
32.5379428565502 0.292730752464529
32.5675589442253 -0.161968193285886
32.5971750319004 0.060512089328227
32.6267911195755 0.168504933640202
32.6564072072506 0.0474270063167047
32.6860232949257 -0.0527216926422642
32.7156393826008 -0.069441163236705
32.7452554702759 0.0285185945333821
32.774871557951 0.0432409140013308
32.8044876456261 0.00597579516714097
32.8341037333012 0.0417232380308127
32.8637198209763 -0.0161834240743208
32.8933359086514 -0.0739941911482594
32.9229519963264 -0.0587923965243369
32.9525680840015 0.0502552931307808
32.9821841716766 0.0239822111504264
33.0118002593517 0.101971690867933
33.0414163470268 0.00297373228330211
33.0710324347019 0.164488335396532
33.100648522377 -0.0801511664590431
33.1302646100521 0.00863856004990993
33.1598806977272 0.055857514923391
33.1894967854023 0.0094223648280668
33.2191128730774 0.0255831097639376
33.2487289607525 -0.0935769169356637
33.2783450484276 -0.0218932757904848
33.3079611361027 0.0082195937192221
33.3375772237778 -0.0344883084065428
33.3671933114529 -0.045850315501113
33.396809399128 -0.0258664275644882
33.4264254868031 0.202546688736665
33.4560415744781 0.00397236673567902
33.4856576621532 0.159660606432555
33.5152737498283 -0.0803885921727082
33.5448898375034 0.0754914375865571
33.5745059251785 0.200217362377017
33.6041220128536 0.106289182198672
33.6337381005287 0.116623563718188
33.6633541882038 -0.070862826397767
33.6929702758789 -0.00825332148252755
33.722586363554 0.0752854117972398
33.7522024512291 -0.0181632932251313
33.7818185389042 -0.00734943654964115
33.8114346265793 -0.0276896848429558
33.8410507142544 -0.0479340381050758
33.8706668019295 0.0465008369973322
33.9002828896046 -0.0152183928690649
33.9298989772797 0.0898249389623995
33.9595150649548 -0.0550358341749414
33.9891311526299 -0.0227173789477542
34.0187472403049 0.00969697131062786
34.04836332798 -0.114042783399795
34.0779794156551 0.0123133569209763
34.1075955033302 0.0970987256062761
34.1372115910053 -0.00552001067722929
34.1668276786804 0.0273738147371267
34.1964437663555 0.0395302018493442
34.2260598540306 -0.0836341826739102
34.2556759417057 0.13704732783403
34.2852920293808 -0.225508599960168
34.3149081170559 -0.00463529938983775
34.344524204731 -0.033666103788313
34.3741402924061 0.0207323201777398
34.4037563800812 -0.0810233608250124
34.4333724677563 0.0985668532034302
34.4629885554314 0.0282529622630675
34.4926046431065 0.0517849663538996
34.5222207307816 -0.0391704678574069
34.5518368184567 -0.0987800070375184
34.5814529061317 0.0461012290086321
34.6110689938068 0.0660783600859772
34.6406850814819 0.138234719527851
34.670301169157 0.106320307334252
34.6999172568321 0.0328351235051818
34.7295333445072 0.0323625013739729
34.7591494321823 0.198652440940626
34.7887655198574 -0.18704505779486
34.8183816075325 0.0315200051675151
34.8479976952076 -0.0206523701722479
34.8776137828827 0.125187816185851
34.9072298705578 0.12529056424181
34.9368459582329 -0.103677459337702
34.966462045908 -0.0617162545526855
34.9960781335831 0.0845075119301921
35.0256942212582 0.0641605067775979
35.0553103089333 0.0751593966561984
35.0849263966084 0.0654208482326604
35.1145424842834 0.0245281948403172
35.1441585719585 -0.0891852301874979
35.1737746596336 0.0576139064825485
35.2033907473087 0.0795089381837898
35.2330068349838 -0.0860001350837744
35.2626229226589 0.11317002001319
35.292239010334 -0.0521472631919847
35.3218550980091 0.126381348634036
35.3514711856842 0.107089188824584
35.3810872733593 -0.162107075953673
35.4107033610344 0.0271258876325989
35.4403194487095 -0.231461920416602
35.4699355363846 0.0204628332320594
35.4995516240597 0.126650148578582
35.5291677117348 0.0871000256229658
35.5587837994099 0.130979131031878
35.588399887085 0.0499541314719848
35.6180159747601 0.166941693609953
35.6476320624352 0.14860848411245
35.6772481501102 0.0574545029794741
35.7068642377853 -0.0752702497889731
35.7364803254604 0.083767559140441
35.7660964131355 -0.121682070232283
35.7957125008106 0.047964195426187
35.8253285884857 0.0510396894491856
35.8549446761608 0.0229610785033789
35.8845607638359 -0.1091883040779
35.914176851511 -0.0132635575684291
35.9437929391861 0.0202570839722361
35.9734090268612 0.189290287210763
36.0030251145363 0.0355027188138176
36.0326412022114 -0.0244389545519327
36.0622572898865 0.186548600446845
36.0918733775616 -0.00861794952318229
36.1214894652367 0.0983947288713184
36.1511055529118 0.0180033022970139
36.1807216405869 0.0418744374205708
36.2103377282619 0.0762581342419892
36.239953815937 -0.0455122739053976
36.2695699036121 0.11406321297841
36.2991859912872 0.0133179282267466
36.3288020789623 -0.0144147948270558
36.3584181666374 0.16628171048367
36.3880342543125 0.0970741108255904
36.4176503419876 0.080045739532039
36.4472664296627 -0.0306367367303175
36.4768825173378 -0.0683066512948126
36.5064986050129 0.0116559290818943
36.536114692688 0.0604644044897958
36.5657307803631 0.0781187749288922
36.5953468680382 0.0750357070658501
36.6249629557133 0.144965200900669
36.6545790433884 0.10040725643335
36.6841951310635 0.0246952069972258
36.7138112187386 0.146995719258963
36.7434273064137 0.113142126551895
36.7730433940887 0.089801095542688
36.8026594817638 -0.0376107071019905
36.8322755694389 -0.0295099480488076
36.861891657114 0.0828533727022367
36.8915077447891 0.0494792551511425
36.9211238324642 0.0266176992979099
36.9507399201393 0.0351020384758719
36.9803560078144 0.0228489393516955
37.0099720954895 0.000275068592047178
37.0395881831646 -0.0117862404697396
37.0692042708397 0.205415012166335
37.0988203585148 0.0685454931669376
37.1284364461899 -0.0473947974679315
37.158052533865 0.0450941402617275
37.1876686215401 -0.00815436031075212
37.2172847092152 0.0532763674812965
37.2469007968903 0.0835529903045399
37.2765168845654 -0.0110744918410219
37.3061329722404 0.113143921044611
37.3357490599155 0.154124895628105
37.3653651475906 -0.0652149014238721
37.3949812352657 0.246791196555345
37.4245973229408 0.0588931895657574
37.4542134106159 0.0690077442740311
37.483829498291 0.00630152734683287
37.5134455859661 0.0999412054508294
37.5430616736412 0.027010111919354
37.5726777613163 0.0375082467524068
37.6022938489914 0.131435609949988
37.6319099366665 0.0692088681787635
37.6615260243416 0.142494688105401
37.6911421120167 -0.0341235969367675
37.7207581996918 0.0706040130522594
37.7503742873669 0.00876085140581429
37.779990375042 0.00951358479056397
37.8096064627171 0.135362213206508
37.8392225503922 0.0217234033203144
37.8688386380672 -0.00848617820135156
37.8984547257423 0.0134834686415107
37.9280708134174 0.118882343848901
37.9576869010925 0.276460447420819
37.9873029887676 0.121634446023933
38.0169190764427 0.123154339658241
38.0465351641178 0.114353461657077
38.0761512517929 -0.0506015213128921
38.105767339468 0.0449560574150004
38.1353834271431 0.182276197840754
38.1649995148182 0.184275566631036
38.1946156024933 0.13428749711918
38.2242316901684 -0.0822713440281485
38.2538477778435 -0.00706762347761547
38.2834638655186 0.141148658770779
38.3130799531937 0.0811275027170352
38.3426960408688 -0.0517144249721808
38.3723121285439 -0.0698771242968684
38.4019282162189 0.0403622060892972
38.431544303894 0.171530764839991
38.4611603915691 0.250711885288546
38.4907764792442 -0.0137610992317042
38.5203925669193 -0.0698048553874261
38.5500086545944 0.14508061682138
38.5796247422695 0.120478650728048
38.6092408299446 0.0647225796659102
38.6388569176197 -0.0846875963650326
38.6684730052948 0.0784981226352195
38.6980890929699 -0.0707202633333337
38.727705180645 -0.0531760876040254
38.7573212683201 0.131130649823144
38.7869373559952 0.107199948948176
38.8165534436703 -0.0416348568955983
38.8461695313454 -0.0132904343748441
38.8757856190205 0.0463998831771048
38.9054017066956 0.0853527624269151
38.9350177943707 -0.12559846329208
38.9646338820457 0.0697962060201204
38.9942499697208 -0.0367965629698183
39.0238660573959 -0.0391267702618953
39.053482145071 -0.0413610825227776
39.0830982327461 -0.012249499752465
39.1127143204212 -0.0559586886176244
39.1423304080963 0.108761350881744
39.1719464957714 -0.0910060479210254
39.2015625834465 0.1155724483074
39.2311786711216 0.0930801729003528
39.2607947587967 -0.127232874142166
39.2904108464718 0.0483833071798435
39.3200269341469 -0.0363212831336189
39.349643021822 0.0457366882507801
39.3792591094971 0.0341405546663739
39.4088751971722 -0.0190263505535042
39.4384912848473 0.000819305924479208
39.4681073725224 0.145760857433657
39.4977234601974 -0.0217016960259696
39.5273395478725 0.0192649788789315
39.5569556355476 0.133244215481694
39.5865717232227 -0.117263986217682
39.6161878108978 -0.0655929595525298
39.6458038985729 -0.00340937118951612
39.675419986248 -0.0765465544619743
39.7050360739231 -0.0349278353109052
39.7346521615982 -0.0765465544619743
39.7642682492733 0.0375259381765812
39.7938843369484 0.0162776591796649
39.8235004246235 -0.202791391452723
39.8531165122986 0.0157354529460834
39.8827325999737 -0.151058474290582
39.9123486876488 0.0259934935039476
39.9419647753239 -0.0364419770036614
39.971580862999 -0.0883648858134088
40.0011969506741 0.0465253159650793
40.0308130383492 -0.00598858722523787
40.0604291260242 0.0457600712823065
40.0900452136993 -0.0273953751789543
40.1196613013744 -0.0275382599423536
40.1492773890495 0.024498083658775
40.1788934767246 -0.0067030110422347
40.2085095643997 -0.0273915440453829
40.2381256520748 0.129099151315997
40.2677417397499 -0.0268142582914286
40.297357827425 0.0777848937990075
40.3269739151001 -0.0466867257460283
40.3565900027752 0.120604216406797
40.3862060904503 0.0588243869241512
40.4158221781254 -0.107026214193967
40.4454382658005 0.0605524130524431
40.4750543534756 -0.053023064669952
40.5046704411507 -0.0623359806944858
40.5342865288258 0.00136366497884199
40.5639026165009 0.023492539016698
40.5935187041759 0.097800641419082
40.623134791851 -0.0777953611473391
40.6527508795261 0.225871197984101
40.6823669672012 -0.0224496811865972
40.7119830548763 0.104325334673899
40.7415991425514 0.0853629122322574
40.7712152302265 0.0560797181551436
40.8008313179016 -0.0147742475574422
40.8304474055767 -0.0751156515721665
40.8600634932518 -0.054273930099301
40.8896795809269 -0.0437529802619075
40.919295668602 -0.00188613539331906
40.9489117562771 -0.0120067288268694
40.9785278439522 -0.0741147605625581
41.0081439316273 0.0930397693996147
41.0377600193024 -0.0730431389403512
41.0673761069775 0.0318031810842112
41.0969921946526 0.0325787294733016
41.1266082823277 0.0230335062269202
41.1562243700027 -0.0697491553215998
41.1858404576778 -0.0582692551722582
41.2154565453529 -0.161276793325055
41.245072633028 0.0680936620298621
41.2746887207031 -0.0878566542506923
41.3043048083782 0.256288924499948
41.3339208960533 0.0901137316151163
41.3635369837284 -0.0551322329051871
41.3931530714035 -0.0440323023942958
41.4227691590786 -0.053669810185543
41.4523852467537 0.0722052437210713
41.4820013344288 -0.0101571406744531
41.5116174221039 0.0534097032945509
41.541233509779 -0.00792755770525055
41.5708495974541 0.00374774299280956
41.6004656851292 -0.109481061277935
41.6300817728043 0.100302696149181
41.6596978604794 0.226849015274159
41.6893139481544 0.020157896096998
41.7189300358295 -0.0718539947156346
41.7485461235046 0.0862300095029277
41.7781622111797 0.0152432420860179
41.8077782988548 0.0693523697003031
41.8373943865299 -0.0847759409875503
41.867010474205 0.0216083100224578
41.8966265618801 0.0447551227303273
41.9262426495552 0.00549783046939167
41.9558587372303 -0.0336635667603492
41.9854748249054 -0.103979068958895
42.0150909125805 0.0383103231025007
42.0447070002556 0.0869456101950915
42.0743230879307 -0.0414065410144562
42.1039391756058 0.0386705361405243
42.1335552632809 -0.0686564916733005
42.163171350956 0.0741123755440695
42.1927874386311 0.0607271377926343
42.2224035263062 0.0682711284057271
42.2520196139812 -0.00742231928331838
42.2816357016563 0.000313461392164038
42.3112517893314 0.0289784704321747
42.3408678770065 0.27648937450338
42.3704839646816 0.0657628402724472
42.4001000523567 -0.00945113226062455
42.4297161400318 -0.063735876429168
42.4593322277069 -0.0970913922331834
42.488948315382 0.0883989869939961
42.5185644030571 0.0448185945857036
42.5481804907322 0.0325840972086059
42.5777965784073 0.0829454948627031
42.6074126660824 -0.0957638791186717
42.6370287537575 -0.0660440247355183
42.6666448414326 0.00543839134549662
42.6962609291077 0.202016702457706
42.7258770167828 -0.00755909139888933
42.7554931044579 -0.102455656890957
42.785109192133 0.0527436726481707
42.814725279808 0.114288897218493
42.8443413674831 -0.0532366498466568
42.8739574551582 -0.0748329685472784
42.9035735428333 -0.0546667255500385
42.9331896305084 -0.0656545875216038
42.9628057181835 -0.0765465544619743
42.9924218058586 0.0583773728644362
43.0220378935337 -0.0461861381112916
43.0516539812088 0.016012912610842
43.0812700688839 0.0366411916975038
43.110886156559 -0.171801300851306
43.1405022442341 0.0573521016310782
43.1701183319092 -0.0154819341886757
43.1997344195843 0.0576132583560984
43.2293505072594 0.109971012598734
43.2589665949345 0.183257995205898
43.2885826826096 0.0795575395109233
43.3181987702847 0.01761964551381
43.3478148579597 0.153694313214558
43.3774309456348 0.0398648759465012
43.4070470333099 0.134464667042972
43.436663120985 0.0937436865039716
43.4662792086601 -0.113548065670501
43.4958952963352 0.137589410519555
43.5255113840103 -0.0590938849258619
43.5551274716854 -0.0577646186734168
43.5847435593605 0.0165772092768899
43.6143596470356 -0.0444017344082754
43.6439757347107 0.00929855027108739
43.6735918223858 0.208928063314978
43.7032079100609 0.262820138056731
43.732823997736 0.0668081078296779
43.7624400854111 -0.0249413606995134
43.7920561730862 0.0604883991358235
43.8216722607613 -0.124819279330978
43.8512883484364 -0.053962978240355
43.8809044361115 0.225322551214796
43.9105205237865 0.0672039757011427
43.9401366114616 -0.0491520381146497
43.9697526991367 0.0116711764340861
43.9993687868118 0.12467361934735
44.0289848744869 -0.0122280427081912
44.058600962162 0.017632856934129
44.0882170498371 0.0475896516076441
44.1178331375122 -0.120274325354313
44.1474492251873 0.0140409260482584
44.1770653128624 0.0547020724820244
44.2066814005375 -0.0191242193863481
44.2362974882126 -0.0199379495568591
44.2659135758877 -0.103989118029509
44.2955296635628 0.0286428584049349
44.3251457512379 0.0363707298705733
44.354761838913 0.0441944963674065
44.3843779265881 0.218780824562101
44.4139940142632 -0.00237028554534269
44.4436101019382 0.0994911660450748
44.4732261896133 0.107698512666687
44.5028422772884 0.116001754319494
44.5324583649635 -0.16726577566317
44.5620744526386 0.153729256052026
44.5916905403137 -0.00434648386824865
44.6213066279888 0.00434033790933763
44.6509227156639 -0.0806269452818812
44.680538803339 0.167834999891428
44.7101548910141 0.0518095067625989
44.7397709786892 0.165046575331631
44.7693870663643 -0.0445371277348087
44.7990031540394 -0.0352749357700536
44.8286192417145 0.078249817892563
44.8582353293896 0.191870466586375
44.8878514170647 0.326420343644714
44.9174675047398 0.138149449067582
44.9470835924149 0.220807782854977
44.97669968009 0.251478678340235
45.006315767765 0.61557880219002
45.0359318554401 0.625608154404333
45.0655479431152 1.17740006831651
45.0951640307903 1.60428787725988
45.1247801184654 2.92710491456778
45.1543962061405 4.9583511802402
45.1840122938156 8.16677667427716
45.2136283814907 9.7502980633453
45.2432444691658 11.635998680778
45.2728605568409 11.4488785265752
45.302476644516 10.0847709340703
45.3320927321911 8.50200923659652
45.3617088198662 6.0339267674873
45.3913249075413 5.49302352674262
45.4209409952164 4.47304951436247
45.4505570828915 2.25525473034684
45.4801731705666 0.975055841362411
45.5097892582417 0.372036180742508
45.5394053459167 0.3628624151538
45.5690214335918 0.082951211262953
45.5986375212669 0.167719235736634
45.628253608942 0.0963331552415103
45.6578696966171 -0.00620703022241875
45.6874857842922 -0.0357346539884864
45.7171018719673 0.122333617276641
45.7467179596424 0.134664450239629
45.7763340473175 0.0637578449004793
45.8059501349926 0.00336380125919089
45.8355662226677 0.213898985982431
45.8651823103428 -0.00255326759646834
45.8947983980179 -0.0314096261441725
45.924414485693 0.0960799103393182
45.9540305733681 -0.193001324812663
45.9836466610432 -0.0653199982667828
46.0132627487183 0.114540556643626
46.0428788363934 -0.0909196600814378
46.0724949240685 -0.0358673151086397
46.1021110117435 0.175530924895353
46.1317270994186 -0.060891606736126
46.1613431870937 0.036115089996923
46.1909592747688 -0.0751156515721665
46.2205753624439 -0.0446827137109508
46.250191450119 0.0275127858481264
46.2798075377941 0.0477208471050651
46.3094236254692 -0.0673918632734681
46.3390397131443 -0.0157420119541399
46.3686558008194 -0.151496265603617
46.3982718884945 0.0670120424447677
46.4278879761696 -0.0373004211423197
46.4575040638447 0.0251496769684544
46.4871201515198 0.0668623367770899
46.5167362391949 -0.099662441716413
46.54635232687 0.0776586748212786
46.5759684145451 0.0571590197234987
46.6055845022202 0.07842192632358
46.6352005898952 -0.118969272045144
46.6648166775703 0.0691520912839939
46.6944327652454 -0.0551306503556737
46.7240488529205 -0.0543174969641465
46.7536649405956 0.123674884791909
46.7832810282707 -0.0107368384208409
46.8128971159458 0.136197333397604
46.8425132036209 0.0436440669139104
46.872129291296 -0.027979971205255
46.9017453789711 0.223408552373441
46.9313614666462 0.0894763043166652
46.9609775543213 -0.0131100487089159
46.9905936419964 0.0927328266300311
47.0202097296715 0.0736715970001731
47.0498258173466 -0.00779373759849022
47.0794419050217 0.160836822834041
47.1090579926968 -0.160020055035566
47.1386740803719 0.0192189621260219
47.168290168047 -0.0722794590145289
47.197906255722 0.0342346815427816
47.2275223433971 -0.0362386162020462
47.2571384310722 0.039217314417654
47.2867545187473 -0.0935641932647843
47.3163706064224 -0.028834576299014
47.3459866940975 0.119324269031284
47.3756027817726 -0.0136709906072224
47.4052188694477 -0.0632370218812011
47.4348349571228 0.126876175209348
47.4644510447979 0.140001933997759
47.494067132473 0.0907235878173651
47.5236832201481 0.031124470001499
47.5532993078232 0.221621247216828
47.5829153954983 0.214297252796684
47.6125314831734 0.0508191534077359
47.6421475708485 -0.0083963842833511
47.6717636585236 -0.0779326936099098
47.7013797461987 0.0126452246794264
47.7309958338737 0.0720690379999575
47.7606119215488 0.121172079685017
47.7902280092239 -0.0379623169320628
47.819844096899 0.0321658481487193
47.8494601845741 0.185723241594029
47.8790762722492 0.110209863403868
47.9086923599243 -0.0589576197550992
47.9383084475994 0.00113745878379545
47.9679245352745 -0.0115882343127818
47.9975406229496 -0.0554680323781642
48.0271567106247 0.161164731254315
48.0567727982998 -0.0283566100820115
48.0863888859749 0.032217943612857
48.11600497365 0.0720550590055871
48.1456210613251 0.122404736096179
48.1752371490002 0.0791003082179648
48.2048532366753 0.0358917753709459
48.2344693243504 0.0240291375551218
48.2640854120255 0.0330957281038258
48.2937014997005 -0.0410751196496086
48.3233175873756 0.166099927628152
48.3529336750507 -0.00162913006289345
48.3825497627258 0.0703210406105897
48.4121658504009 0.0277837729819345
48.441781938076 0.00617573371780722
48.4713980257511 0.0471635894848749
48.5010141134262 -0.0680026597168628
48.5306302011013 0.160676986112594
48.5602462887764 0.139452526973246
48.5898623764515 0.0766572961984264
48.6194784641266 0.0452079604548014
48.6490945518017 0.0451045197423711
48.6787106394768 -0.0382363592721978
48.7083267271519 -0.00689800992223855
48.737942814827 0.149536234458916
48.7675589025021 -0.0168502927954023
48.7971749901772 0.056442408314808
48.8267910778522 -0.00558566221045353
48.8564071655273 -0.109184504371187
48.8860232532024 0.141479215165941
48.9156393408775 -0.00359450359906943
48.9452554285526 0.00767767266711494
48.9748715162277 -0.0642875893688393
49.0044876039028 -0.0736569563735987
49.0341036915779 -0.0435388680099675
49.063719779253 0.0908417820515249
49.0933358669281 0.0274016604775457
49.1229519546032 -0.0671925660652388
49.1525680422783 0.0362257690898381
49.1821841299534 0.118906665942777
49.2118002176285 -0.0691498755064235
49.2414163053036 -0.0279438552577622
49.2710323929787 0.0237747266887607
49.3006484806538 0.0235058703331449
49.3302645683289 -0.216250424324609
49.359880656004 0.0545058427154979
49.389496743679 0.1378580047868
49.4191128313541 -0.00786060477737005
49.4487289190292 -0.0180666526436783
49.4783450067043 0.0968231945212079
49.5079610943794 0.0555589367172892
49.5375771820545 0.0248072406112319
49.5671932697296 0.0254014395363692
49.5968093574047 0.0885915334927014
49.6264254450798 0.0164608558135618
49.6560415327549 0.038176073165617
49.68565762043 -0.158762814451133
49.7152737081051 0.123560859629978
49.7448897957802 0.0934804287422846
49.7745058834553 -0.0302541071142144
49.8041219711304 0.0961072520604814
49.8337380588055 -0.0482688270669613
49.8633541464806 0.0887009888367908
49.8929702341557 0.0382666997717376
49.9225863218308 0.060844972404546
49.9522024095058 -0.114397526598118
49.9818184971809 -0.0546580349563003
50.011434584856 -0.0260726482832881
50.0410506725311 -0.00780803324574786
50.0706667602062 0.177219143489654
50.1002828478813 0.0602588819229171
50.1298989355564 0.151727848720708
50.1595150232315 0.00370937721636111
50.1891311109066 0.147453467409875
50.2187471985817 -0.0107898806987489
50.2483632862568 -0.0126873337761784
50.2779793739319 0.10009444151092
50.307595461607 0.0879721118292136
50.3372115492821 0.0342790105120353
50.3668276369572 -0.0401515291072817
50.3964437246323 9.71596379294448E-05
50.4260598123074 0.019608410081002
50.4556758999825 -0.0337011111113972
50.4852919876575 0.0693352627273983
50.5149080753326 0.037050864930722
50.5445241630077 0.202779028831907
50.5741402506828 0.0248530877642871
50.6037563383579 0.0553563750611952
50.633372426033 0.0755388907226312
50.6629885137081 -0.0187660319180711
50.6926046013832 0.00160827380575468
50.7222206890583 0.178328474560775
50.7518367767334 -0.030272096319676
50.7814528644085 -0.0408601055022658
50.8110689520836 -0.103435552986994
50.8406850397587 0.104918227892805
50.8703011274338 0.0217012371371335
50.8999172151089 -0.0197531919206773
50.929533302784 0.0534716073860403
50.9591493904591 0.0851256350572859
50.9887654781342 0.221042224426393
51.0183815658093 0.00288804216002803
51.0479976534843 -0.0380869117418086
51.0776137411594 0.0668673627208829
51.1072298288345 0.0260841988814358
51.1368459165096 0.0270635967398501
51.1664620041847 -0.0864444437038741
51.1960780918598 0.123060077550263
51.2256941795349 0.0722438271689287
51.25531026721 0.0527734718187889
51.2849263548851 -0.029100988500156
51.3145424425602 0.11828711287876
51.3441585302353 0.0470211092888717
51.3737746179104 0.100851000730178
51.4033907055855 -0.074389879463988
51.4330067932606 -0.126190922233947
51.4626228809357 0.0929372633606214
51.4922389686108 -0.0107553226802817
51.5218550562859 0.19814798631001
51.551471143961 0.136313856998163
51.581087231636 0.157908956050845
51.6107033193111 -0.018316716531946
51.6403194069862 0.0555535059164582
51.6699354946613 0.0982696233960572
51.6995515823364 -0.0255850307598157
51.7291676700115 0.048572876782173
51.7587837576866 -0.0438399873113102
51.7883998453617 -0.0736569563735987
51.8180159330368 0.0171464522662701
51.8476320207119 0.035129089270667
51.877248108387 0.0844576213062589
51.9068641960621 -0.0119512849602879
51.9364802837372 0.100069037137694
51.9660963714123 0.170518587600203
51.9957124590874 0.157730699760574
52.0253285467625 -0.052877959714527
52.0549446344376 0.00744260917490025
52.0845607221127 -0.161307593571144
52.1141768097878 0.0762880987140057
52.1437928974628 0.105646352697017
52.1734089851379 0.0517671683778904
52.203025072813 0.0813172124232916
52.2326411604881 -0.0244535151667791
52.2622572481632 0.213621652274345
52.2918733358383 -0.100290618586669
52.3214894235134 0.127559672250178
52.3511055111885 0.126339191451553
52.3807215988636 -0.145618727649211
52.4103376865387 -0.000814085052112445
52.4399537742138 -0.0017468807571529
52.4695698618889 0.132832885235668
52.499185949564 -0.0554081204069826
52.5288020372391 -0.0143865643517721
52.5584181249142 0.00589755340130005
52.5880342125893 0.130444232852234
52.6176503002644 0.00508680733436195
52.6472663879395 -0.141008056485648
52.6768824756145 0.0150763080588696
52.7064985632896 0.0775065676345823
52.7361146509647 0.0671160555748233
52.7657307386398 -0.0577618947870745
52.7953468263149 0.0362060498822226
52.82496291399 0.0469365562493812
52.8545790016651 -0.0151537090189321
52.8841950893402 0.00618525407728276
52.9138111770153 -0.0765465544619743
52.9434272646904 -0.0693573149445165
52.9730433523655 -0.0412388470625304
53.0026594400406 -0.0651078174826829
53.0322755277157 0.150702440461693
53.0618916153908 0.0228585934372632
53.0915077030659 0.124277308110695
53.121123790741 -0.138791415518012
53.1507398784161 -0.0163475774488568
53.1803559660912 -0.00839117768184061
53.2099720537663 0.0413277837830373
53.2395881414413 -0.0442740263875571
53.2692042291164 0.078553391806377
53.2988203167915 0.0660600383648393
53.3284364044666 0.0536625799544961
53.3580524921417 0.0621943499086812
53.3876685798168 -0.189594651772606
53.4172846674919 -0.00378775842269774
53.446900755167 0.0675316966250716
53.4765168428421 -0.100636286629297
53.5061329305172 -0.0187083748524718
53.5357490181923 0.0737320986222152
53.5653651058674 -0.0212315328719027
53.5949811935425 -0.0431826026681592
53.6245972812176 0.184962222566779
53.6542133688927 0.0486196094995787
53.6838294565678 0.245706224796906
53.7134455442429 -0.0154445982079043
53.743061631918 0.0985004738184797
53.772677719593 -0.0166252257906081
53.8022938072681 0.0141783029648321
53.8319098949432 0.180494393418134
53.8615259826183 0.00315637890263043
53.8911420702934 -0.049085740581678
53.9207581579685 0.138351368298541
53.9503742456436 -0.0595322944567112
53.9799903333187 -0.0698200621807686
54.0096064209938 -0.0800119348736313
54.0392225086689 -0.143124906551602
54.068838596344 0.0959413501349562
54.0984546840191 0.105936835186042
54.1280707716942 -0.00897178473167692
54.1576868593693 -0.0612845096182014
54.1873029470444 0.188581993859802
54.2169190347195 -0.0927056076309991
54.2465351223946 0.0531860192427276
54.2761512100697 0.0741735411476492
54.3057672977448 -0.113076375249568
54.3353833854198 -0.0398137299489237
54.3649994730949 -0.0706218562837512
54.39461556077 0.117415912412616
54.4242316484451 -0.0694504238598218
54.4538477361202 -0.0270541984343983
54.4834638237953 -0.0366454113111133
54.5130799114704 0.0476092708433666
54.5426959991455 0.0173765146957079
54.5723120868206 -0.0544270130874229
54.6019281744957 0.00928202082730789
54.6315442621708 -0.093579716893433
54.6611603498459 -0.00295155807420622
54.690776437521 0.119022495776215
54.7203925251961 0.147342444657832
54.7500086128712 -0.105491711429357
54.7796247005463 0.0376033608479824
54.8092407882214 -0.0275390051768167
54.8388568758965 0.105331190496246
54.8684729635715 -0.126286052132831
54.8980890512466 0.0171926002692875
54.9277051389217 0.0253504810359342
54.9573212265968 -0.0497290764995577
54.9869373142719 -0.0830460723371881
55.016553401947 0.133732826856376
55.0461694896221 0.152690954414469
55.0757855772972 -0.0886716896629105
55.1054016649723 -0.0278551053757619
55.1350177526474 0.0226407072759151
55.1646338403225 0.114899081625453
55.1942499279976 -0.0010799823271469
55.2238660156727 -0.0127964845818855
55.2534821033478 -0.045250425138763
55.2830981910229 -0.150525137331112
55.312714278698 0.0672127121744004
55.3423303663731 -0.121203543288892
55.3719464540482 0.00297609627900941
55.4015625417233 0.0126682975447728
55.4311786293983 0.0328730605083976
55.4607947170734 -0.00932628149678294
55.4904108047485 -0.0826797284707684
55.5200268924236 -0.0337967078628005
55.5496429800987 0.0464322077763621
55.5792590677738 0.0121736851133862
55.6088751554489 0.0717610574816052
55.638491243124 -0.00397234178564754
55.6681073307991 -0.0587765126883725
55.6977234184742 0.167765211440098
55.7273395061493 -0.0847638360669043
55.7569555938244 0.0794696781239553
55.7865716814995 0.0354657540126764
55.8161877691746 -0.0396922750674078
55.8458038568497 -0.000171075782963825
55.8754199445248 0.185279351866008
55.9050360321999 0.110409007879508
55.934652119875 0.160634558924203
55.96426820755 -0.0286273283332399
55.9938842952251 0.250956679440511
56.0235003829002 0.207719915578791
56.0531164705753 0.227079046748265
56.0827325582504 0.309034072948934
56.1123486459255 0.339001660847465
56.1419647336006 0.514898477110523
56.1715808212757 0.482557855071443
56.2011969089508 0.356563128063558
56.2308129966259 0.438997629420201
56.260429084301 0.313194692474706
56.2900451719761 0.427070983893738
56.3196612596512 0.186876503677299
56.3492773473263 0.415527918492054
56.3788934350014 0.383858561671338
56.4085095226765 0.0918684332151496
56.4381256103516 0.143724199790156
56.4677416980267 -0.0439074719369758
56.4973577857018 0.0498067513670871
56.5269738733768 0.258200203035678
56.5565899610519 0.112522883068797
56.586206048727 0.144024791466444
56.6158221364021 0.0818725948952862
56.6454382240772 -0.0635170399780103
56.6750543117523 0.0932725535132214
56.7046703994274 -0.166508624631019
56.7342864871025 -0.0844511541472311
56.7639025747776 0.320618878034418
56.7935186624527 -0.055465194752738
56.8231347501278 0.214379960824634
56.8527508378029 -0.0885956552334657
56.882366925478 0.0772746237396292
56.9119830131531 0.139074131077252
56.9415991008282 0.0551362001127368
56.9712151885033 0.0337941641794162
57.0008312761784 -0.0187019767227096
57.0304473638535 0.0538977774063594
57.0600634515285 -0.0713232401000434
57.0896795392036 -0.0818650292419183
57.1192956268787 0.084772409980735
57.1489117145538 0.282755744234583
57.1785278022289 -0.0399983598137073
57.208143889904 -0.0293232354974693
57.2377599775791 0.11686445051663
57.2673760652542 -0.00768530177140958
57.2969921529293 0.0657775076384127
57.3266082406044 0.066419545412763
57.3562243282795 0.0254908115516412
57.3858404159546 -0.00492536061161886
57.4154565036297 0.183504362256316
57.4450725913048 0.153279980155445
57.4746886789799 0.102318159752436
57.504304766655 0.0306189010472885
57.5339208543301 0.125682204040002
57.5635369420052 0.0750080687305779
57.5931530296803 0.170263161785681
57.6227691173553 0.119780816538646
57.6523852050304 0.0173110329894723
57.6820012927055 0.0191038111381603
57.7116173803806 -0.0935908490152905
57.7412334680557 -0.011491083876374
57.7708495557308 0.0602879096270708
57.8004656434059 0.121746131495044
57.830081731081 0.0270502483942113
57.8596978187561 -0.109216406342093
57.8893139064312 -0.0211823383179477
57.9189299941063 0.191947624737392
57.9485460817814 0.0822568161572607
57.9781621694565 -0.0273380973916764
58.0077782571316 0.248579550757248
58.0373943448067 0.066259760604034
58.0670104324818 0.00903586548201485
58.0966265201569 -0.11059213460881
58.126242607832 0.0927924269982274
58.1558586955071 0.0671062169697926
58.1854747831821 0.187349235305886
58.2150908708572 0.0785214820065072
58.2447069585323 0.157289623738323
58.2743230462074 0.00698699383466772
58.3039391338825 0.0442802589622069
58.3335552215576 -0.00166391421239265
58.3631713092327 0.0774878076442028
58.3927873969078 -0.062014575468007
58.4224034845829 0.0902456031176446
58.452019572258 0.0863516767344911
58.4816356599331 -0.0216130212841343
58.5112517476082 0.245518175728435
58.5408678352833 -0.0289213988944674
58.5704839229584 0.092568254847158
58.6001000106335 0.0474871369533117
58.6297160983086 0.0441685807573269
58.6593321859837 0.0201125862592038
58.6889482736588 0.0169858201256083
58.7185643613338 0.232704949023208
58.7481804490089 0.0318533062853357
58.777796536684 0.112347558578658
58.8074126243591 0.0054377059031756
58.8370287120342 -0.132626251741112
58.8666447997093 0.0314890189791279
58.8962608873844 -0.0022164819361038
58.9258769750595 0.068340578846526
58.9554930627346 -0.0589231320063158
58.9851091504097 0.188909052172037
59.0147252380848 -0.0423295352850823
59.0443413257599 0.04944443895566
59.073957413435 0.110064308227597
59.1035735011101 0.0874467391973957
59.1331895887852 -0.091324934801611
59.1628056764603 0.0112492862305773
59.1924217641354 -0.0527472643727063
59.2220378518105 0.122935413388538
59.2516539394856 0.00704731951431081
59.2812700271606 -0.077494879328722
59.3108861148357 0.202642150192773
59.3405022025108 -0.090041591921203
59.3701182901859 -0.0805461056706512
59.399734377861 0.106128608944429
59.4293504655361 0.33456588525737
59.4589665532112 0.000599056601506276
59.4885826408863 6.14563101705157E-05
59.5181987285614 0.0100364177166963
59.5478148162365 0.218023940821083
59.5774309039116 0.155274025623332
59.6070469915867 0.207203338790109
59.6366630792618 0.0196452136547471
59.6662791669369 -0.0949003497827531
59.695895254612 -0.0157743262527685
59.7255113422871 0.0842809256417441
59.7551274299622 0.111515405900785
59.7847435176373 0.118012447857687
59.8143596053123 0.0204387181791178
59.8439756929874 -0.0978724498015904
59.8735917806625 0.169328943915563
59.9032078683376 0.0407928993305778
59.9328239560127 0.0477694164434542
59.9624400436878 0.148591828587525
59.9920561313629 0.0307601357627911
60.021672219038 0.152607671302585
60.0512883067131 -0.15253223145976
60.0809043943882 0.0632570941424242
60.1105204820633 0.0187256481091358
60.1401365697384 -0.015293236226291
60.1697526574135 -0.0804662255305231
60.1993687450886 -0.0413766531368936
60.2289848327637 0.0290588142879307
60.2586009204388 0.0162568434106165
60.2882170081139 0.0348007675644968
60.317833095789 -0.0611427465837611
60.3474491834641 -0.0319903657008245
60.3770652711391 0.00767457687997397
60.4066813588142 0.0682687478253001
60.4362974464893 0.139375480468488
60.4659135341644 0.0647447748095373
60.4955296218395 0.104793297515114
60.5251457095146 0.16577104858522
60.5547617971897 0.0810113613531871
60.5843778848648 -0.0140690975143176
60.6139939725399 0.213863005316039
60.643610060215 -0.15185899682241
60.6732261478901 0.0554315627370032
60.7028422355652 -0.0392653160057226
60.7324583232403 -0.11303296638392
60.7620744109154 0.0841286116024105
60.7916904985905 -0.176947248713398
60.8213065862656 -0.0758971095788711
60.8509226739407 0.139832257920184
60.8805387616158 -0.0922591462162332
60.9101548492908 0.0507453446785444
60.9397709369659 0.0167623972711834
60.969387024641 0.232875344895018
60.9990031123161 -0.0404991457832871
61.0286191999912 0.22788892523627
61.0582352876663 0.0692895579536881
61.0878513753414 -0.0162972476310319
61.1174674630165 0.262795175148776
61.1470835506916 0.125316826293112
61.1766996383667 0.0816843724686431
61.2063157260418 0.131897813675369
61.2359318137169 -0.0261261834200444
61.265547901392 -0.0173876188175957
61.2951639890671 0.0851968408160477
61.3247800767422 0.156627195480886
61.3543961644173 -0.0635132214897478
61.3840122520924 -0.106474410095853
61.4136283397675 0.0902436296625693
61.4432444274426 -0.0150257688811468
61.4728605151176 -0.00561593906033453
61.5024766027927 0.149723119125006
61.5320926904678 0.0551580723415408
61.5617087781429 0.0544389205892706
61.591324865818 -0.029517669465138
61.6209409534931 0.147038302178315
61.6505570411682 0.0528568355196291
61.6801731288433 0.0837712638921382
61.7097892165184 0.198114920629175
61.7394053041935 0.0521378057307407
61.7690213918686 0.145839919196834
61.7986374795437 0.093804594360789
61.8282535672188 0.0522818312226054
61.8578696548939 0.21918829644895
61.887485742569 0.125773990039823
61.9171018302441 0.178288911995223
61.9467179179192 0.282983062315152
61.9763340055943 0.221106440999609
62.0059500932693 0.148909048048594
62.0355661809444 -0.0586091165378924
62.0651822686195 0.275635280573482
62.0947983562946 0.162058906049385
62.1244144439697 0.142328426556483
62.1540305316448 0.0497771754281087
62.1836466193199 0.217738485997596
62.213262706995 0.000379024931611349
62.2428787946701 0.0643654588968214
62.2724948823452 -0.10071887877344
62.3021109700203 0.130126011920826
62.3317270576954 -0.0660165356870459
62.3613431453705 0.0921034784029435
62.3909592330456 0.0940693875241276
62.4205753207207 0.106547858343173
62.4501914083958 0.12953889086008
62.4798074960709 0.0484591517415156
62.509423583746 0.144558640987479
62.5390396714211 -0.0196626414020298
62.5686557590961 -0.10045469542701
62.5982718467712 -0.036128834609761
62.6278879344463 0.16370958790535
62.6575040221214 -0.0842727612150119
62.6871201097965 0.386590784695822
62.7167361974716 0.0138002256378498
62.7463522851467 0.151522228277739
62.7759683728218 0.091423459282157
62.8055844604969 0.15642058531777
62.835200548172 0.169430273051244
62.8648166358471 0.130452522482579
62.8944327235222 0.0915706669451095
62.9240488111973 0.104868039772168
62.9536648988724 0.159927974297088
62.9832809865475 0.0900838038532026
63.0128970742226 0.103668861773845
63.0425131618977 0.0756831480590163
63.0721292495728 -0.00429000395795143
63.1017453372478 -0.0425005942770574
63.1313614249229 0.169384710435031
63.160977512598 -0.00405075648835185
63.1905936002731 0.26010967161946
63.2202096879482 0.284782661425133
63.2498257756233 -0.044615120404666
63.2794418632984 0.0948329927967299
63.3090579509735 0.255210334362654
63.3386740386486 0.23860023762644
63.3682901263237 0.149169369254753
63.3979062139988 0.299417729247595
63.4275223016739 0.210178650938298
63.457138389349 0.0481188009935297
63.4867544770241 0.177821512746623
63.5163705646992 0.036786786197577
63.5459866523743 0.208347954679726
63.5756027400494 0.0466716848597368
63.6052188277245 0.103841310070942
63.6348349153996 0.265273496980009
63.6644510030746 0.437218245586937
63.6940670907497 -0.0261577774416062
63.7236831784248 -0.0936045721056216
63.7532992660999 0.0286916546225249
63.782915353775 0.442750443048533
63.8125314414501 -0.0285115401609314
63.8421475291252 0.187822371660799
63.8717636168003 0.258418845180392
63.9013797044754 -0.00422211960215468
63.9309957921505 0.326982810646494
63.9606118798256 0.106200302593004
63.9902279675007 0.229263689570708
64.0198440551758 -0.0225770284203919
64.0494601428509 0.173594815286369
64.079076230526 0.171945887357658
64.1086923182011 0.0453928544601422
64.1383084058762 0.158519049927154
64.1679244935513 0.0738244737586945
64.1975405812263 0.155892459288096
64.2271566689014 -0.0744436601513074
64.2567727565765 0.143232782107151
64.2863888442516 0.15267178606347
64.3160049319267 0.162206685050984
64.3456210196018 0.390587479069693
64.3752371072769 0.0669808347862636
64.404853194952 0.191386752200695
64.4344692826271 0.0658885646463222
64.4640853703022 0.13840293878981
64.4937014579773 0.086013207964493
64.5233175456524 0.0545527055037042
64.5529336333275 0.0961047647407768
64.5825497210026 -0.153913947657622
64.6121658086777 0.0961632349751729
64.6417818963528 -0.0494970206941703
64.6713979840279 0.107021952001015
64.701014071703 0.096970153060728
64.7306301593781 -0.0171524175150307
64.7602462470531 0.0667375736070722
64.7898623347282 0.129890126427036
64.8194784224033 0.00563857427819547
64.8490945100784 -0.0560170828394507
64.8787105977535 -0.117576844925902
64.9083266854286 0.123042621352175
64.9379427731037 0.176257982661446
64.9675588607788 -0.103764094331421
64.9971749484539 0.0225597237069071
65.026791036129 0.11772943677643
65.0564071238041 -0.0786716217895197
65.0860232114792 -0.0562267853242739
65.1156392991543 0.00798061283883289
65.1452553868294 0.113950572699801
65.1748714745045 -0.0404002390747021
65.2044875621796 0.0136781775153227
65.2341036498547 -0.182147510863458
65.2637197375298 -0.00534890623125983
65.2933358252048 -0.0576210732345335
65.3229519128799 0.067285988126721
65.352568000555 -0.130627722147497
65.3821840882301 0.0986377959428142
65.4118001759052 0.0988325423976529
65.4414162635803 -0.0258768161163137
65.4710323512554 -0.140073612932418
65.5006484389305 0.235408818616005
65.5302645266056 0.038070478528956
65.5598806142807 -0.0133386331935645
65.5894967019558 0.12284815011511
65.6191127896309 0.0612141617883118
65.648728877306 -0.0524072648406244
65.6783449649811 0.0840672035616342
65.7079610526562 0.0956375669950877
65.7375771403313 0.159387158793069
65.7671932280064 -0.0163506877110877
65.7968093156815 0.162174027482617
65.8264254033566 0.205377971040849
65.8560414910316 0.33201114296361
65.8856575787067 0.292073543250899
65.9152736663818 0.325148505236049
65.9448897540569 0.524986028919061
65.974505841732 0.287419447633267
66.0041219294071 0.560365428045336
66.0337380170822 0.458407303488598
66.0633541047573 0.773211740629723
66.0929701924324 0.379778739468709
66.1225862801075 0.173941633338889
66.1522023677826 0.239033755573597
66.1818184554577 -0.0291115604938322
66.2114345431328 0.307005685136599
66.2410506308079 0.195302159131559
66.270666718483 0.25036119482438
66.3002828061581 0.0867661255483962
66.3298988938332 -0.0663163820297263
66.3595149815083 0.124447005423346
66.3891310691834 0.117389621240946
66.4187471568584 0.0895947987564082
66.4483632445335 -0.136020795363602
66.4779793322086 0.0238761722142495
66.5075954198837 0.163035701489962
66.5372115075588 -0.10395887420313
66.5668275952339 -0.0896075548650274
66.596443682909 0.0048032396586033
66.6260597705841 0.0680599292134287
66.6556758582592 -0.0144208195338843
66.6852919459343 0.0386109934166642
66.7149080336094 0.0917387013984073
66.7445241212845 0.0407956377446788
66.7741402089596 0.114948469122145
66.8037562966347 0.0121138621974726
66.8333723843098 0.0968751503039949
66.8629884719849 -0.00576766655828787
66.89260455966 0.047935411610624
66.9222206473351 -0.0857656151892694
66.9518367350101 0.0306292530420323
66.9814528226852 0.0950366829711954
67.0110689103603 0.0241233412648867
67.0406849980354 0.0470558945897724
67.0703010857105 -0.0236656570541468
67.0999171733856 0.0619586863331287
67.1295332610607 -0.071071075248401
67.1591493487358 -0.0790049417987357
67.1887654364109 0.0277404200154576
67.218381524086 0.165831676860846
67.2479976117611 -0.00848117126257153
67.2776136994362 -0.088948124354794
67.3072297871113 0.0494308175841787
67.3368458747864 0.219155654554346
67.3664619624615 0.201476386555708
67.3960780501366 -0.0244403197450686
67.4256941378117 -0.0627611310146501
67.4553102254868 0.0656806194136295
67.4849263131619 -0.118281735126896
67.5145424008369 0.104101805363773
67.544158488512 -0.00675209244769581
67.5737745761871 0.0283232381053632
67.6033906638622 0.0426611303562835
67.6330067515373 -0.0574884156949346
67.6626228392124 -0.0846254000482912
67.6922389268875 -0.0641058347958642
67.7218550145626 0.258592958821091
67.7514711022377 -0.0331956858640927
67.7810871899128 0.0813615644819186
67.8107032775879 0.0814313765257915
67.840319365263 -0.105902916399141
67.8699354529381 -0.0431413142928785
67.8995515406132 0.0613828495112454
67.9291676282883 0.0826695750132307
67.9587837159634 0.0936355288797441
67.9883998036385 -0.103635955555881
68.0180158913136 0.0116884550396886
68.0476319789886 0.0958587606664532
68.0772480666637 -0.101125038675588
68.1068641543388 0.00407039034690004
68.1364802420139 0.140611714400582
68.166096329689 -0.0560843998478742
68.1957124173641 0.216065380934864
68.2253285050392 0.113311056748798
68.2549445927143 0.135652627593926
68.2845606803894 -0.0919099065297514
68.3141767680645 -0.0381265456222337
68.3437928557396 0.119919376983145
68.3734089434147 0.100977861286386
68.4030250310898 -0.0845344260458453
68.4326411187649 0.0529658483197849
68.46225720644 0.0343120177166099
68.4918732941151 0.10950408214463
68.5214893817902 0.0389587082705108
68.5511054694653 -0.062740770572413
68.5807215571404 -0.0289276877174756
68.6103376448154 -0.00543537649800996
68.6399537324905 -0.0755971702473496
68.6695698201656 0.0418369310345057
68.6991859078407 0.169783594014222
68.7288019955158 0.0790761520251339
68.7584180831909 0.0405479384005734
68.788034170866 -0.00830104685945887
68.8176502585411 0.0366958629117037
68.8472663462162 0.0192886677140609
68.8768824338913 0.10614403421428
68.9064985215664 -0.0256547042543067
68.9361146092415 -0.0115242143583649
68.9657306969166 0.0131188372354383
68.9953467845917 0.15244111719377
69.0249628722668 0.0314426255166289
69.0545789599419 0.191790028870683
69.084195047617 0.0188999939225988
69.1138111352921 0.116939187339043
69.1434272229671 0.173407609120015
69.1730433106422 -0.0929447407344853
69.2026593983173 -0.0779511955577904
69.2322754859924 -0.00763441124598596
69.2618915736675 -0.0205550652363201
69.2915076613426 0.0916201758045405
69.3211237490177 0.00597464520992941
69.3507398366928 -0.00665832368682029
69.3803559243679 -0.0504453975523752
69.409972012043 0.0516967569465978
69.4395880997181 0.195601473143433
69.4692041873932 0.0687687510381286
69.4988202750683 0.139948590630686
69.5284363627434 -0.0179423414122279
69.5580524504185 -0.0194873784239474
69.5876685380936 -0.0626031870711388
69.6172846257687 0.0818768993128647
69.6469007134438 0.163952880728063
69.6765168011189 -0.0767919094922107
69.7061328887939 0.0888091953187105
69.735748976469 0.0461728618274931
69.7653650641441 0.00363242336747049
69.7949811518192 0.252854546605309
69.8245972394943 0.00217256487434292
69.8542133271694 -0.071330188492095
69.8838294148445 -0.0509870468273386
69.9134455025196 0.000701989868612807
69.9430615901947 0.0837369215957592
69.9726776778698 0.0939510816874334
70.0022937655449 0.104261136810303
70.03190985322 -0.0207495797023001
70.0615259408951 -0.114414401183708
70.0911420285702 0.0307789614016958
70.1207581162453 -0.0739317809817054
70.1503742039204 -0.0431299616672449
70.1799902915955 0.00860108601174348
70.2096063792706 -0.0333219712780733
70.2392224669456 -0.00223246687002865
70.2688385546207 0.0914529325692108
70.2984546422958 0.00815089370631195
70.3280707299709 0.133278083207941
70.357686817646 0.206417834407432
70.3873029053211 -0.0536798526952165
70.4169189929962 -0.0636816447666697
70.4465350806713 0.113912458193072
70.4761511683464 0.166602456184008
70.5057672560215 0.0110550158728063
70.5353833436966 0.0431034705927988
70.5649994313717 -0.0497521796560136
70.5946155190468 -0.0800119348736313
70.6242316067219 0.0441622448166417
70.653847694397 0.158015652871443
70.6834637820721 -0.0197017107092274
70.7130798697472 0.125593487407963
70.7426959574223 -0.0415154194436509
70.7723120450974 0.0102215687359297
70.8019281327724 -0.000445548053295219
70.8315442204475 0.166066563522008
70.8611603081226 0.0410079034618398
70.8907763957977 -0.115204861567134
70.9203924834728 0.103678268435087
70.9500085711479 -0.000259373198163604
70.979624658823 6.55468664471082E-05
71.0092407464981 0.0629863619622526
71.0388568341732 0.0530864054225862
71.0684729218483 -0.029634322752552
71.0980890095234 -0.0497591558964953
71.1277050971985 0.00312857265742261
71.1573211848736 -0.0793044704241312
71.1869372725487 0.0466917148588432
71.2165533602238 0.0998671285063455
71.2461694478989 0.257305103851709
71.275785535574 0.0502556408949348
71.3054016232491 -0.0421145936973117
71.3350177109241 0.0739444000749697
71.3646337985992 -0.0494840444548872
71.3942498862743 -0.0269832606202159
71.4238659739494 -0.0773032484210167
71.4534820616245 0.0391393254760443
71.4830981492996 0.1556777944043
71.5127142369747 -0.0610211749695833
71.5423303246498 0.0244590840210619
71.5719464123249 -0.160798095290432
71.6015625 0.18529062042927
71.6311785876751 -0.0935247688198338
71.6607946753502 -0.0284942630377428
71.6904107630253 -0.130034528891124
71.7200268507004 0.0353195163781042
71.7496429383755 0.0236861233451935
71.7792590260506 0.147565292010144
71.8088751137257 0.0111236890396231
71.8384912014008 -0.114805352233037
71.8681072890759 0.228111501525499
71.8977233767509 0.123207583648562
71.927339464426 0.0496495608028199
71.9569555521011 0.0907707663216062
71.9865716397762 0.0486545335382539
72.0161877274513 -0.0975324708805705
72.0458038151264 0.0376264197318001
72.0754199028015 0.120797872042032
72.1050359904766 -0.0355181139498745
72.1346520781517 0.141595128422747
72.1642681658268 -0.0249457341734363
72.1938842535019 0.00652596492824165
72.223500341177 0.121426892394447
72.2531164288521 -0.0239929517748181
72.2827325165272 -0.00265023424622268
72.3123486042023 0.0500383783135677
72.3419646918774 0.0194895525712196
72.3715807795525 0.0932032885267329
72.4011968672276 0.0107629195134411
72.4308129549026 0.0638351121980106
72.4604290425777 0.148253199913775
72.4900451302528 -0.00681615067259911
72.5196612179279 0.0777937271055549
72.549277305603 0.162499499914904
72.5788933932781 -0.00269883224455281
72.6085094809532 0.0509487306271855
72.6381255686283 0.0109421885301186
72.6677416563034 0.0335315414642466
72.6973577439785 0.00413345609623605
72.7269738316536 -0.0772520675739131
72.7565899193287 -0.0890826841401997
72.7862060070038 0.222099260991375
72.8158220946789 -0.0499562321791887
72.845438182354 0.126000836348109
72.8750542700291 0.177053799906602
72.9046703577042 -0.188464008170378
72.9342864453793 0.0294474121171712
72.9639025330544 0.132871394102581
72.9935186207294 -0.0136087288808134
73.0231347084045 -0.149576290166347
73.0527507960796 0.120802043579314
73.0823668837547 0.0996096056895037
73.1119829714298 -0.140236937169112
73.1415990591049 0.0158457483368004
73.17121514678 -0.0467256711260924
73.2008312344551 -0.0779511955577904
73.2304473221302 0.00309288756063741
73.2600634098053 0.14673286571026
73.2896794974804 0.155052072224411
73.3192955851555 0.0176338404364231
73.3489116728306 0.13031150367963
73.3785277605057 -0.0589982713793014
73.4081438481808 0.0226211819262954
73.4377599358559 0.0418365302630866
73.467376023531 0.0298977736310729
73.4969921112061 0.0493049120302539
73.5266081988811 -0.0978587212060369
73.5562242865562 0.067573540588867
73.5858403742313 0.0664350307482989
73.6154564619064 -0.00752425072774088
73.6450725495815 0.00194569616074747
73.6746886372566 -0.0301551285862359
73.7043047249317 -0.0309100583020246
73.7339208126068 -0.0836524263199521
73.7635369002819 0.0512011006933155
73.793152987957 0.00906718940444429
73.8227690756321 0.00869583981343491
73.8523851633072 -0.043662948079713
73.8820012509823 0.0186574923916669
73.9116173386574 -0.054342838772425
73.9412334263325 0.195669391761345
73.9708495140076 -0.0750558160070243
74.0004656016827 -0.0644351287441984
74.0300816893578 0.112948120216489
74.0596977770329 -0.0741560691249623
74.0893138647079 -0.0111643634352188
74.118929952383 -0.0105767627142803
74.1485460400581 -0.0203099336288138
74.1781621277332 -0.0403638761788191
74.2077782154083 0.137594742969037
74.2373943030834 0.128149257148088
74.2670103907585 -0.047867000308333
74.2966264784336 -0.119620696066893
74.3262425661087 0.0543509151621824
74.3558586537838 0.103418421422452
74.3854747414589 -0.0765848439527499
74.415090829134 -0.0898255476300907
74.4447069168091 0.0949463103904302
74.4743230044842 0.144397396775479
74.5039390921593 -0.0143889551416102
74.5335551798344 -0.0168294120275051
74.5631712675095 0.199576026117795
74.5927873551846 0.113994025960956
74.6224034428597 -0.044408745831354
74.6520195305347 0.120201044074197
74.6816356182098 -0.0275932709890571
74.7112517058849 0.199708308978884
74.74086779356 -0.0312275493553141
74.7704838812351 0.0191824873416827
74.8000999689102 0.0696884190698743
74.8297160565853 0.245290245829261
74.8593321442604 0.0980713009531755
74.8889482319355 0.0655315844416182
74.9185643196106 0.220587762961256
74.9481804072857 0.0944898365120883
74.9777964949608 0.0830711384274488
75.0074125826359 0.144665002040671
75.037028670311 0.091771427351754
75.0666447579861 0.0493904143606989
75.0962608456612 0.152938629734172
75.1258769333363 -0.0559172598611603
75.1554930210114 0.00615607890803571
75.1851091086864 0.130825312708426
75.2147251963615 -0.0464928917933213
75.2443412840366 0.0887847987361257
75.2739573717117 0.0679083842967674
75.3035734593868 0.140877864888604
75.3331895470619 0.068109907178302
75.362805634737 0.151687844499195
75.3924217224121 -0.129221656482051
75.4220378100872 -0.0767019290987685
75.4516538977623 -0.0553363066842911
75.4812699854374 -0.0338747892386192
75.5108860731125 -0.116484043428419
75.5405021607876 0.134335930746309
75.5701182484627 -0.000164866714434275
75.5997343361378 0.0633468975226834
75.6293504238129 0.0436212234576628
75.658966511488 -0.0593418889094964
75.6885825991631 -0.00595910624546081
75.7181986868382 -0.0774804285502304
75.7478147745132 0.0385941441761946
75.7774308621883 -0.105652054732852
75.8070469498634 0.0106143080559626
75.8366630375385 -0.081356767457361
75.8662791252136 -0.142384068768467
75.8958952128887 0.244601191618288
75.9255113005638 -0.0766509862970954
75.9551273882389 0.0188593974853826
75.984743475914 -0.0105343237009444
76.0143595635891 0.137251183477257
76.0439756512642 0.0559659190199857
76.0735917389393 -0.00439011707275705
76.1032078266144 -0.00215025813430492
76.1328239142895 0.0731021625020087
76.1624400019646 -0.11196618849715
76.1920560896397 0.150978022201553
76.2216721773148 0.143184794598118
76.2512882649899 0.156320795359211
76.2809043526649 0.117469357818165
76.31052044034 0.0370471486416473
76.3401365280151 0.206720834496324
76.3697526156902 0.00149041538219641
76.3993687033653 -0.078644108700737
76.4289847910404 -0.0412346233376915
76.4586008787155 0.027520757056549
76.4882169663906 0.169288699148651
76.5178330540657 -0.0534307970613858
76.5474491417408 0.130195601759772
76.5770652294159 0.0951678956121251
76.606681317091 0.122736084495673
76.6362974047661 0.0462335017437489
76.6659134924412 0.0635768140230197
76.6955295801163 -0.0335673119998483
76.7251456677914 -0.0472822096581881
76.7547617554665 0.0745154543813336
76.7843778431416 0.0297423467853836
76.8139939308167 0.016315134220628
76.8436100184917 0.0759004833537342
76.8732261061668 -0.135251605815298
76.9028421938419 -0.0649881922842378
76.932458281517 0.119954449611351
76.9620743691921 0.169576319871468
76.9916904568672 0.135960751829446
77.0213065445423 -0.0433922545147141
77.0509226322174 0.0586006341723204
77.0805387198925 0.0981894178905497
77.1101548075676 0.033707429973307
77.1397708952427 0.0318213370872594
77.1693869829178 -0.0533021941009268
77.1990030705929 0.00750350307541492
77.228619158268 0.0163217619496183
77.2582352459431 0.0460692491883499
77.2878513336182 0.00299596479160924
77.3174674212933 -0.0608147579072698
77.3470835089684 0.0317204144250463
77.3766995966434 -0.0839818515447766
77.4063156843185 -0.0542416278757237
77.4359317719936 0.17351115749119
77.4655478596687 -0.0673901621107005
77.4951639473438 -0.0165289200147299
77.5247800350189 0.0135948837791019
77.554396122694 -0.029102084062538
77.5840122103691 -0.00920315687298312
77.6136282980442 0.1253749986811
77.6432443857193 0.0412990492663777
77.6728604733944 -0.16768100511715
77.7024765610695 -0.011981831136149
77.7320926487446 0.00839657120937998
77.7617087364197 0.0184542019194369
77.7913248240948 0.0286077276606889
77.8209409117699 -0.106976184900198
77.850556999445 0.0596191309034433
77.8801730871201 0.0804770084049462
77.9097891747952 0.0701807809376437
77.9394052624702 -0.0129362181651305
77.9690213501453 -0.0542906555700432
77.9986374378204 0.0294508020562388
78.0282535254955 -0.0950451786196177
78.0578696131706 0.00972140240238717
78.0874857008457 0.10416721178892
78.1171017885208 0.167458916206648
78.1467178761959 0.116263182322237
78.176333963871 0.0859966768023549
78.2059500515461 0.0141593996470005
78.2355661392212 -0.00549864914382581
78.2651822268963 -0.0042274695701241
78.2947983145714 -0.00286039496522728
78.3244144022465 -0.0118140919958026
78.3540304899216 -0.15608856066185
78.3836465775967 0.0187341514325888
78.4132626652718 -0.0355139081084448
78.4428787529469 0.0665839273817166
78.4724948406219 -0.133305675430261
78.502110928297 0.104400616788957
78.5317270159721 0.269286137372703
78.5613431036472 -0.0761491136790238
78.5909591913223 -0.0256551363662217
78.6205752789974 -0.068815264022225
78.6501913666725 -0.0806294966470336
78.6798074543476 0.0430688324260196
78.7094235420227 0.0106130565302671
78.7390396296978 0.0095031756657098
78.7686557173729 -0.0435941435009861
78.798271805048 0.00757109903017927
78.8278878927231 0.017165569925873
78.8575039803982 0.0581059358527614
78.8871200680733 0.0158088634775113
78.9167361557484 -0.151392313866544
78.9463522434235 0.171085737153929
78.9759683310986 -0.0167569834610701
79.0055844187737 0.0454961909551255
79.0352005064487 -0.121321406264151
79.0648165941238 -0.0276264417855654
79.0944326817989 -0.0484189156091186
79.124048769474 0.0663011722651896
79.1536648571491 0.0457004885040261
79.1832809448242 0.0772790331073905
79.2128970324993 0.0152034727419499
79.2425131201744 0.119890474074371
79.2721292078495 0.0996733704379862
79.3017452955246 0.25663549516613
79.3313613831997 -0.0654731517411985
79.3609774708748 -0.00206923695066508
79.3905935585499 0.0197639062043964
79.420209646225 -0.0520570556093476
79.4498257339001 -0.00919878905856308
79.4794418215752 -0.00791129414325065
79.5090579092503 0.0247220958032566
79.5386739969254 -0.130048619219041
79.5682900846004 -0.0150789313796811
79.5979061722755 0.172903318157541
79.6275222599506 0.0484814627259571
79.6571383476257 0.101238835658902
79.6867544353008 -0.106324563043626
79.7163705229759 -0.0846254000482912
79.745986610651 0.00883691485812443
79.7756026983261 0.0711451247957348
79.8052187860012 0.0710492297645399
79.8348348736763 0.16479922976454
79.8644509613514 0.102395124795735
79.8940670490265 -0.0015797518085422
79.9236831367016 -0.0846254000482912
79.9532992243767 -0.0449750345355788
79.9829153120518 0.0260212260083281
80.0125313997269 0.22211338158343
80.042147487402 -0.133781901143607
80.0717635750771 0.0833353778272181
80.1013796627522 -0.0744514481707623
80.1309957504272 0.153274287529119
80.1606118381023 -0.150154081739805
80.1902279257774 0.129846777355798
80.2198440134525 -0.00672313518406942
80.2494601011276 0.0443028473072575
80.2790761888027 -0.00874194183688759
80.3086922764778 0.042475830716829
80.3383083641529 -0.0103771683649264
80.367924451828 -0.00063427241548708
80.3975405395031 -0.0428788147681861
80.4271566271782 -0.0433607954230237
80.4567727148533 0.133336452286667
80.4863888025284 -0.0336204049724482
80.5160048902035 -0.0858980338670348
80.5456209778786 -0.00299622817407808
80.5752370655537 0.00708480588340699
80.6048531532288 0.00684506830541998
80.6344692409039 0.0692012257586277
80.6640853285789 0.10040327824303
80.693701416254 0.100451225758628
80.7233175039291 -0.05565493169458
80.7529335916042 0.173751472550074
80.7825496792793 0.0178371051592553
80.8121657669544 -0.0858980338670348
80.8417818546295 -0.0652961722106239
80.8713979423046 0.0908182511436483
80.9010140299797 -0.0758880971375513
80.9306301176548 0.122084782945777
80.9602462053299 0.0389035580603005
80.989862293005 -0.0129317717939813
81.0194783806801 -0.0125878732837351
81.0490944683552 0.144101920257706
81.0787105560303 -0.0220290578363249
81.1083266437054 0.166102525767506
81.1379427313805 0.0209966710691977
81.1675588190556 0.0634867114020845
81.1971749067307 0.126905980099499
81.2267909944057 0.0445878104947761
81.2564070820808 0.0769488692545808
81.2860231697559 0.10940582304558
81.315639257431 -0.170541328132226
81.3452553451061 0.143357415721163
81.3748714327812 0.0615187212724136
81.4044875204563 0.115192588521526
81.4341036081314 0.127295684135166
81.4637196958065 0.17074467478
81.4933357834816 0.08928956045603
81.5229518711567 -0.044152992170079
81.5525679588318 0.0933336835683404
81.5821840465069 0.00174958767128763
81.611800134182 0.12901138680543
81.6414162218571 0.0480357476374333
81.6710323095322 0.0400726701672984
81.7006483972073 0.0634554877283584
81.7302644848824 0.0973508669872796
81.7598805725574 0.110508807944062
81.7894966602325 -0.0116540227346267
81.8191127479076 0.00169570828454579
81.8487288355827 0.0672246676682461
81.8783449232578 -0.0338171445835251
81.9079610109329 -0.0826797284707684
81.937577098608 -0.0753917679411762
81.9671931862831 0.161158754286277
81.9968092739582 0.199888504878259
82.0264253616333 0.134547483834769
82.0560414493084 0.0172190244891407
82.0856575369835 0.0458197935080402
82.1152736246586 0.137016457558135
82.1448897123337 -0.0112743166939097
82.1745058000088 -0.0240525292480923
82.2041218876839 0.171598486562253
82.233737975359 0.15901206407046
82.2633540630341 0.0423548699431948
82.2929701507092 -0.115873095819542
82.3225862383842 -0.0240051665510842
82.3522023260593 0.130458657748569
82.3818184137344 0.00376837707941602
82.4114345014095 0.075090658108125
82.4410505890846 0.0527588341680287
82.4706666767597 0.0617729052591273
82.5002827644348 -0.0957837952852459
82.5298988521099 0.0592553992015755
82.559514939785 0.162307155386258
82.5891310274601 0.0258714732688028
82.6187471151352 0.0353650195158753
82.6483632028103 0.107454460794143
82.6779792904854 0.0129731304369382
82.7075953781605 0.210254361777595
82.7372114658356 0.168048154816113
82.7668275535107 0.0426045095524933
82.7964436411858 0.073506759320068
82.8260597288609 -0.0621617625478293
82.855675816536 -0.0727343893845317
82.885291904211 0.0313722121432939
82.9149079918861 -0.0935919579643523
82.9445240795612 -0.0230862000294092
82.9741401672363 -0.0358178803966049
83.0037562549114 -0.142203665732606
83.0333723425865 0.0535897772959217
83.0629884302616 -0.135937551311023
83.0926045179367 0.0600476817798945
83.1222206056118 -0.0355378567646607
83.1518366932869 -0.0997775002780206
83.181452780962 0.138162084573147
83.2110688686371 0.105364231122177
83.2406849563122 0.041412272702401
83.2703010439873 0.10255620931382
83.2999171316624 0.0596293742897673
83.3295332193375 0.173048434296909
83.3591493070126 0.130313389335246
83.3887653946877 -0.0477424272618889
83.4183814823627 -0.0173690154944959
83.4479975700378 0.0235169579707586
83.4776136577129 0.158248826467208
83.507229745388 -0.00900674333848128
83.5368458330631 -0.0719997514463091
83.5664619207382 0.021353135477058
83.5960780084133 0.0314685840982865
83.6256940960884 -0.0312367389159569
83.6553101837635 0.166570499767661
83.6849262714386 -0.114693033184192
83.7145423591137 0.177055995561815
83.7441584467888 0.198067586005684
83.7737745344639 -0.0204082618525852
83.803390622139 0.125795118653674
83.8330067098141 0.10542772752446
83.8626227974892 -0.154427101906891
83.8922388851643 0.0858139636929517
83.9218549728394 -0.028015742342677
83.9514710605145 0.0561671133195558
83.9810871481895 0.00502919734631657
84.0107032358646 -0.0460128235957278
84.0403193235397 -0.076125616173244
84.0699354112148 0.0501074862804346
84.0995514988899 0.00976981709864122
84.129167586565 0.0424447096147094
84.1587836742401 0.023132163828639
84.1883997619152 -0.0273344869262365
84.2180158495903 0.068128090683416
84.2476319372654 0.14285322999093
84.2772480249405 -0.011492402337028
84.3068641126156 -0.0303254729671243
84.3364802002907 -0.0490626485660259
84.3660962879658 0.0364627375329339
84.3957123756409 -0.0758326480035781
84.425328463316 0.0411345281577713
84.4549445509911 -0.0397190673163511
84.4845606386662 -0.0683934344259455
84.5141767263412 -0.00322190650434495
84.5437928140163 0.0203788497817836
84.5734089016914 0.0336588344324404
84.6030249893665 -0.109215285885708
84.6326410770416 -0.0294388095593913
84.6622571647167 0.029600228464787
84.6918732523918 -0.0779315051465065
84.7214893400669 -0.0603673437266055
84.751105427742 -0.021873953942176
84.7807215154171 0.0687986642067816
84.8103376030922 0.0970671773869338
84.8399536907673 -0.0308184144017192
84.8695697784424 0.080975222174156
84.8991858661175 -0.140468579552107
84.9288019537926 -0.0877723934705871
84.9584180414677 0
