# Supplementary material for: Correction: Effective targeting of breast cancer cells (MCF7) via novel biogenic synthesis of gold nanoparticles using cancer-derived metabolites
Source: PLoS One. 2026 Jun 4;21(6):e0350791. doi: 10.1371/journal.pone.0350791 (PMC13235896; doi:10.1371/journal.pone.0350791)
Supplement: S1 File — Raw data underlying Figs 1 and 3–8; averaged data underlying Fig 2. (ZIP) [file pone.0350791.s001.zip › S1 File/U 3_PBSXRDbg_subtracted.xlsx]

## Sheet: U 3_PBSXRDbg_subtracted
10.0001	0
10.0297	-0.322835
10.0593	0.0130455
10.0889	0.098964
10.1186	0.0182542
10.1482	-0.218667
10.1778	-0.016501
10.2074	0.10237
10.237	-0.268303
10.2666	0.267311
10.2963	0.136298
10.3259	0.0261565
10.3555	0.0410533
10.3851	0.0351553
10.4147	0.216796
10.4443	0.377641
10.474	0.111442
10.5036	0.126531
10.5332	0.256242
10.56280580163 0	0.333908
10.5924	0.0470295
10.622	0.343522
10.6517	0.369221
10.6813	0.603291
10.7109	0.306149
10.7405	0.488212
10.7701	0.347398
10.7997	0.185788
10.8294	0.60755
10.859	0.446018
10.8886	0.253274
10.9182	0.570985
10.9478	0.669984
10.9774	0.883605
11.007	0.513932
11.0367	0.560963
11.0663	0.316366
11.0959	0.488475
11.1255	0.358538
11.1551	0.63489
11.1847	0.734197
11.2144	0.646043
11.244	0.807927
11.2736	0.344849
11.3032	0.22556
11.3328	0.522976
11.3624	0.372514
11.3921	0.242924
11.4217	0.259205
11.4513	0.463025
11.4809	0.33355
11.5105	0.662447
11.5401	0.741382
11.5698	0.414106
11.5994	0.711868
11.629	0.915919
11.6586	0.880425
11.6882	0.813719
11.7178	0.601218
11.7474	0.53459
11.7771	0.645082
11.8067	0.651447
11.8363	0.574517
11.8659	0.601792
11.8955	0.639522
11.9251	0.541874
11.9548	0.256765
11.9844	0.48211
12.014	0.572078
12.0436	0.412083
12.0732	0.689628
12.1028	0.863044
12.13245844841 0	0.484415
12.1621	0.803741
12.1917	0.529356
12.2213	0.432092
12.2509	0.261951
12.2805	0.664764
12.3102	0.807199
12.3398	0.501756
12.3694	0.394269
12.399	0.422236
12.4286	0.283575
12.4582	0.509536
12.4879	0.120952
12.5175	0.149073
12.5471	0.395983
12.5767	0.330431
12.6063	0.369084
12.6359	0.459859
12.6655	0.290256
12.6952	0.0477744
12.7248	0.253248
12.7544	0.39626
12.784	0.372644
12.8136	0.3699
12.8432	0.575528
12.8729	0.60411
12.9025	0.153565
12.9321	0.067641
12.9617	0.356756
12.9913	0.145909
13.0209	0.528851
13.0506	0.0472474
13.0802	0.419849
13.1098	0.219573
13.1394	0.383918
13.169	-0.0662809
13.1986	0.0252248
13.2283	0.189686
13.2579	0.0729351
13.2875	0.268723
13.3171	0.579132
13.3467	0.254164
13.3763	0.168817
13.406	0.333509
13.4356	0.248239
13.4652	0.329674
13.4948	0.348648
13.5244	0.0655765
13.554	0.19921
13.5836	0.176633
13.6133	0.049927
13.6429	0.194093
13.6725	0.0987141
13.70211109519 0	0.23254
13.7317	-0.0710949
13.7613	0.177392
13.791	0.332167
13.8206	-0.07552
13.8502	0.360582
13.8798	0.286306
13.9094	0.222484
13.939	-0.122548
13.9687	-0.134209
13.9983	0.0915304
14.0279	0.390225
14.0575	0.0952086
14.0871	0.133564
14.1167	0.026124
14.1464	0.0958061
14.176	-0.0115567
14.2056	-0.0355477
14.2352	-0.0595003
14.2648	0.145752
14.2944	0.29896
14.324	-0.0165438
14.3537	0.397157
14.3833	0.0504805
14.4129	0.0267587
14.4425	-0.0594246
14.4721	0.156514
14.5017	0.122491
14.5314	0.26559
14.561	0.127477
14.5906	-0.302264
14.6202	0.1222
14.6498	0.140452
14.6794	-0.216257
14.7091	0.135406
14.7387	0.205857
14.7683	0.151347
14.7979	-0.0281246
14.8275	0.0841087
14.8571	-0.0536195
14.8868	-0.0558926
14.9164	0.212706
14.946	0.137593
14.9756	-0.124981
15.0052	0.2479
15.0348	-0.0979312
15.0645	-0.0270568
15.0941	-0.122811
15.1237	-0.0145049
15.1533	-0.197827
15.1829	0.0772219
15.2125	0.123143
15.2421	0.0128526
15.2718	0.00676732
15.3014	0.0215538
15.331	0.0884621
15.3606	0.238742
15.3902	-0.00677257
15.4198	-0.0126656
15.4495	0.221063
15.4791	0.204831
15.5087	-0.0613638
15.5383	-0.0879362
15.5679	-0.281137
15.5975	0.0985347
15.6272	-0.0530052
15.6568	0.0454934
15.6864	-0.16847
15.716	0.0134392
15.7456	0.0391365
15.7752	-0.0809611
15.8049	-0.0968535
15.8345	0.0435425
15.8641	-0.0347731
15.8937	0.0640332
15.9233	0.246211
15.9529	-0.248656
15.9825	0.371099
16.0122	-0.0091072
16.0418	0.0794747
16.0714	-0.0610716
16.101	0.00675385
16.1306	-0.00871555
16.1602	-0.117896
16.1899	0.137544
16.2195	-0.0340596
16.2491	0.0756248
16.2787	0.00826438
16.3083	-0.100724
16.3379	-0.0846744
16.3676	0.0980805
16.3972	0.0829573
16.4268	-0.0154608
16.4564	0.0424095
16.486	0.141985
16.5156	0.0540989
16.5453	0.0391679
16.5749	-0.111141
16.6045	-0.0218286
16.6341	0.161273
16.6637	0.229829
16.6933	0.21509
16.723	0.0233066
16.7526	0.112812
16.7822	-0.0268117
16.8118	-0.0101465
16.8414	-0.0767762
16.871	-0.0496174
16.9006	-0.0745035
16.9303	0.0360655
16.9599	-0.103327
16.9895	-0.0968477
17.0191	0.0346701
17.0487	-0.18794
17.0783	0.276988
17.108	0.116954
17.1376	-0.00137429
17.1672	-0.119664
17.1968	0.00733613
17.2264	-0.00104171
17.256	0.157286
17.2857	-0.048932
17.3153	0.130306
17.3449	-0.0862518
17.3745	-0.0215207
17.4041	-0.0400844
17.4337	0.16014
17.4634	0.318737
17.493	0.0919551
17.5226	-0.0931214
17.5522	0.0864238
17.5818	-0.0360759
17.6114	-0.096037
17.6411	0.0107069
17.6707	0.0237393
17.7003	0.109727
17.7299	0.164503
17.7595	-0.0410994
17.7891	0.0137535
17.8187	0.0894782
17.8484	-0.0847586
17.878	0.0118764
17.9076	-0.00603356
17.9372	-0.0343217
17.9668	0.020762
17.9964	0.252967
18.0261	0.00604473
18.0557	-0.00125621
18.0853	0.116481
18.1149	-0.0782427
18.1445	0.164572
18.1741	0.084508
18.2038	0.0148993
18.2334	-0.0963375
18.263	-0.0408692
18.2926	-0.0166125
18.3222	0.122266
18.3518	-0.2284
18.3815	-0.0373615
18.4111	0.0287157
18.4407	0.146915
18.4703	0.025569
18.4999	0.0605116
18.5295	-0.0607573
18.5591	-0.0465711
18.5888	0.0301536
18.6184	0.159
18.648	0.131635
18.6776	-0.0415249
18.7072	-0.0792298
18.7368	0.0185206
18.7665	0.0433927
18.7961	-0.0983634
18.8257	-0.0109144
18.8553	-0.0171769
18.8849	0.132849
18.9145	0.126663
18.9442	-0.00448365
18.9738	0.0310744
19.0034	0.118754
19.033	0.0918891
19.0626	0.137979
19.0922	0.184108
19.1219	-0.0301421
19.1515	0.0681467
19.1811	0.0727239
19.2107	0.0877563
19.2403	0.0507438
19.2699	0.222103
19.2996	0.0289174
19.3292	0.11702
19.3588	0.132245
19.3884	-0.102492
19.418	0.22531
19.4476	0.157316
19.4772	-0.0148051
19.5069	0.0526952
19.5365	0.120234
19.5661	0.198228
19.5957	0.15126
19.6253	-0.0206691
19.6549	-0.13006
19.6846	0.0261241
19.7142	0.130263
19.7438	0.161524
19.7734	-0.0780103
19.803	-0.161256
19.8326	0.203454
19.8623	0.0682015
19.8919	0.162155
19.9215	0.0373961
19.9511	0.0168428
19.9807	-0.00367207
20.0103	-0.0449818
20.04	-0.0341698
20.0696	0.216264
20.0992	0.0292364
20.1288	0.0505805
20.1584	0.0198797
20.188	0.0517174
20.2177	0.00026019
20.2473	0.136341
20.2769	0.0641279
20.3065	-0.0601306
20.3361	0.128149
20.3657	0.0248012
20.3953	0.108991
20.425	0.172387
20.4546	0.110821
20.4842	0.24721
20.5138	-0.105946
20.5434	0.0617695
20.573	0.0732739
20.6027	0.178567
20.6323	0.263065
20.6619	-0.0065657
20.6915	-0.119908
20.7211	0.0688725
20.7507	0.0076909
20.7804	0.144464
20.81	0.197943
20.8396	0.116044
20.8692	-0.0804008
20.8988	0.0981933
20.9284	0.224743
20.9581	0.16383
20.9877	0.082123
21.0173	-0.0307958
21.0469	-0.0395094
21.0765	0.0455654
21.1061	0.0994287
21.1357	0.0179138
21.1654	-0.0739793
21.195	-0.0304173
21.2246	0.0965165
21.2542	0.275572
21.2838	0.0171662
21.3134	0.0400487
21.3431	0.0942197
21.3727	0.0546791
21.4023	0.046427
21.4319	-0.0555366
21.4615	-0.0324618
21.4911	0.146901
21.5208	0.0971366
21.5504	0.120327
21.58	-0.0231112
21.6096	-0.124844
21.6392	0.0307265
21.6688	0.019669
21.6985	0.0711498
21.7281	0.101836
21.7577	0.13256
21.7873	0.163323
21.8169	0.142041
21.8465	0.172881
21.8762	-0.0879071
21.9058	0.0992596
21.9354	-0.0468685
21.965	-0.0158748
21.9946	-0.00567592
22.0242	0.129561
22.0538	0.108587
22.0835	0.0459847
22.1131	0.129254
22.1427	-0.0999382
22.1723	0.129241
22.2019	0.00429278
22.2315	0.160633
22.2612	0.327428
22.2908	0.0359277
22.3204	0.10905
22.35	0.192627
22.3796	-0.0258412
22.4092	-0.046354
22.4389	0.266505
22.4685	0.131486
22.4981	0.0798386
22.5277	0.12198
22.5573	0.0599927
22.5869	0.112627
22.6166	0.123634
22.6462	0.00967885
22.6758	0.166596
22.7054	0.0839675
22.735	0.272211
22.7646	-0.0186734
22.7943	0.127981
22.8239	-0.0169937
22.8535	0.0984872
22.8831	0.20359
22.9127	0.100398
22.9423	-0.0340062
22.9719	0.227462
23.0016	0.249385
23.0312	0.0942633
23.0608	-0.258737
23.0904	0.0758019
23.12	0.0457956
23.1496	0.036661
23.1793	0.0796483
23.2089	-0.0856594
23.2385	0.134488
23.2681	0.104674
23.2977	0.0957319
23.3273	0.107661
23.357	0.0362961
23.3866	0.277469
23.4162	0.143681
23.4458	-0.0629857
23.4754	0.0741361
23.505	0.0133798
23.5347	0.0255786
23.5643	0.0482325
23.5939	0.0605082
23.6235	0.0311557
23.6531	0.0643416
23.6827	0.035066
23.7123	0.0474956
23.742	0.0182969
23.7716	-0.0525299
23.8012	0.0954316
23.8308	-0.016985
23.8604	0.120637
23.89	-0.0958695
23.9197	-0.0935874
23.9493	0.10405
23.9789	-0.094108
24.0085	0.0515227
24.0381	0.186775
24.0677	0.0303995
24.0974	-0.0426044
24.127	0.0823468
24.1566	0.00941986
24.1862	-0.0322187
24.2158	-0.0321521
24.2454	0.0721197
24.2751	-0.0839868
24.3047	0.0932785
24.3343	0.0830823
24.3639	0.145841
24.3935	0.000305254
24.4231	-0.0931089
24.4528	0.219765
24.4824	-0.0923219
24.512	0.0643793
24.5416	-0.091381
24.5712	-0.00751953
24.6008	0.0659637
24.6304474473 0.	108235454710995
24.6601	0.046379
24.6897	0.0678943
24.7193	-0.139719
24.7489	0.0485403
24.7785	-0.0756624
24.8081	-0.0539932
24.8378	-0.0739523
24.8674	0.0415438
24.897	-0.0304217
24.9266	-0.00859867
24.9562	-0.0804872
24.9858	-0.069004
25.0155	0.0362677
25.0451	0.00616124
25.0747	-0.13849
25.1043	0.091897
25.1339	0.0410725
25.1635	0.0736199
25.1932	0.064539
25.2228	0.0242466
25.2524	0.171493
25.282	-0.0041395
25.3116	-0.0755665
25.3412	0.0405449
25.3708	0.000444827
25.4005	0.0749665
25.4301	-0.0588067
25.4597	-0.119625
25.4893	0.0666584
25.5189	0.0863133
25.5485	0.0435066
25.5782	0.167405
25.6078	0.010092
25.6374	0.0299007
25.667	0.153915
25.6966	-0.0241165
25.7262	-0.0562757
25.7559	0.0574368
25.7855	0.160771
25.8151	0.107894
25.8447	-0.0178614
25.8743	0.0855883
25.9039	-0.0609235
25.9336	-0.0198968
25.9632	-0.030915
25.9928	-0.0210615
26.0224	0.00966392
26.052	0.0925111
26.0816	0.0816467
26.1113	-0.00209587
26.1409	-0.0128833
26.1705	-0.065299
-26.2001	0.00309285
26.2297	-0.149182
26.2593	0.0901848
26.2889	-0.118327
26.3186	0.00653296
26.3482	-0.0873186
26.3778	0.110535
26.4074	-0.00407301
26.437	-0.0248925
26.4666	-0.0560902
26.4963	0.204417
26.5259	0.058713
26.5555	-0.0661193
26.5851	-0.0554965
26.6147	-0.0344186
26.6443	-0.0341356
26.674	0.0286859
26.7036	0.0811292
26.7332	0.071111
26.7628	-0.0117854
26.7924	-0.0113101
26.822	0.072537
26.8517	0.000172639
26.8813	0.0215967
26.9109	-0.0715241
26.9405	-0.0187731
26.9701	0.075683
26.9997	0.149344
27.0294	-0.0477894
27.059	0.0467821
27.0886	0.172642
27.1182	0.121457
27.1478	0.132811
27.1774	0.112953
27.207	0.280633
27.2367	0.0212687
27.2663	0.168193
27.2959	0.0339053
27.3255	0.0767396
27.3551	0.275862
27.3847	-0.0770598
27.4144	0.0596399
27.444	-0.126539
27.4736	-0.0418453
27.5032	0.0845531
27.5328	0.14849
27.5624	0.108299
27.5921	0.130646
27.6217	0.132198
27.6513	0.144205
27.6809	0.0520845
27.7105	0.137085
27.7401	0.0450415
-27.7698	0.0573806
27.7994	-0.0243476
27.829	-0.0225261
27.8586	-0.0727495
27.8882	-0.0604345
27.9178	-0.079331
27.9474	0.0261724
27.9771	-0.0453692
28.0067	-0.158539
28.0363	0.0929131
28.0659	-0.103513
28.0955	0.0438492
28.1251	-0.0379167
28.1548	0.0470225
28.1844	0.0382502
28.214	0.164933
28.2436	-0.0104291
28.2732	-0.0295027
28.3028	-0.00687117
28.3325	-0.0779512
28.3621	0.0151437
28.3917	-0.0792229
28.4213	0.128532
28.4509	0.117576
28.4805	0.148325
28.5102	0.179112
28.5398	0.0224375
28.5694	0.0428849
28.599	0.00087083
28.6286	0.146395
28.6582	0.0940414
28.6879	0.0938094
28.7175	-0.0938842
28.7471	0.0309607
28.7767	-0.0108226
28.8063	-0.000484172
28.8359	0.114059
28.8655	-0.00052517
28.8952	-0.000487978
28.9248	-0.010829
28.9544	0.197618
28.984	-0.0418123
29.0136	4.53952e-05
29.0432	0.104442
29.0729	-0.0723738
29.1025	-0.0720674
29.1321	0.178277
29.1617	0.230744
29.1913	0.366583
29.2209	0.40871
29.2506	1.12796
29.2802	3.95141
29.3098	3.4624
29.33940538764 1	0.817185
29.369	2.25534
29.3986	1.2352
29.4283	0.142175
29.4579	0.267943
29.4875	0.0708326
29.5171	0.196677
29.5467	0.0621441
29.5763	0.000565893
29.606	0.0223595
29.6356	-0.0808085
29.6652	0.149395
29.6948	0.306721
29.7244	-0.00466494
29.754	0.0798209
29.7836	0.081012
29.8133	0.0509914
29.8429	-0.114407
29.8725	-0.0409696
29.9021	0.0429231
29.9317	0.147688
29.9613	0.127491
29.991	0.0969156
30.0206	-0.0377878
30.0502	0.0150473
30.0798	0.0679209
30.1094	-0.0979171
30.139	0.100867
30.1687	0.0601056
30.1983	0.0297997
30.2279	0.187032
30.2575	0.0422199
30.2871	-0.00880403
30.3167	0.0443772
30.3464	0.0767636
30.376	-0.0783116
30.4056	0.00623502
30.4352	0.0699868
30.4648	0.0608603
30.4944	-0.0419777
30.524	0.0114728
30.5537	0.0962117
30.5833	0.0664057
30.6129	-0.119612
30.6425	-0.058418
30.6721	0.148648
30.7017	0.0120015
30.7314	0.0837273
30.761	0.228408
30.7906	1.08146
30.8202	2.01789
30.8498	1.16268
30.8794	0.651266
30.90905803442 1	0.191973
30.9387	0.524385
30.9683	0.231835
30.9979	0.147657
31.0275	0.27185
31.0571	0.146083
31.0868	-0.0838135
31.1164	0.332162
31.146	-0.0330735
31.1756	0.122563
31.2052	0.101154
31.2348	0.111033
31.2645	0.214701
31.2941	0.120491
31.3237	0.0367362
31.3533	0.130103
31.3829	0.213092
31.4125	0.358619
31.4421	0.379184
31.4718	0.837288
31.5014	0.889181
31.531	1.37861
31.5606	1.18058
31.5902	0.680505
31.6198	0.670051
31.6495	0.49297
31.6791	0.170093
31.7087	0.138921
31.7383	0.0140378
31.7679	0.076693
31.7975	0.0664701
31.8272	0.0250355
31.8568	0.0773895
31.8864	0.0568652
31.916	-0.0469539
31.9456	0.203432
31.9752	-0.0253101
32.0049	0.0689028
32.0345	-0.0451791
32.0641	0.00744403
32.0937	-0.106561
32.1233	0.00863909
32.1529	0.103044
32.1825	-0.0733453
32.2122	0.156553
32.2418	-0.0197593
32.2714	0.10605
32.301	-0.0806027
32.3306	0.0348666
32.3602	-0.0475423
32.3899	0.068004
32.4195	0.048172
32.4491	0.122129
32.4787106812 0.	815401353981661
32.5083	0.13474
32.5379	-0.0411879
32.5676	-0.00874424
32.5972	0.159155
32.6268	-0.0583249
32.6564	-0.0361825
32.686	0.00683171
32.7156	-0.0751157
32.7453	-0.00195869
32.7749	0.0712367
32.8045	0.0923873
32.8341	0.13441
32.8637	0.124387
32.8933	-0.0626803
32.923	-0.0205426
32.9526	0.1258
32.9822	0.147182
33.0118	-0.0709819
33.0414	-0.00785703
33.071	-0.0176103
33.1006	0.0664248
33.1303	-0.0265849
33.1599	0.109611
33.1895	0.0375111
33.2191	0.111283
33.2487	-0.106572
33.2783	-0.0743899
33.308	-0.00114015
33.3376	0.00964804
33.3672	0.0204747
33.3968	0.28134
33.4264	-0.10359
33.456	0.136519
33.4857	0.0745826
33.5153	-0.143565
33.5449	0.138326
33.5745	-0.0172452
33.6041	0.129306
33.6337	0.0467286
33.6634	-0.139977
33.693	0.0900229
33.7226	0.0804778
33.7522	0.123054
33.7818	0.0198362
33.8114	0.0624897
33.8411	-0.134402
33.8707	0.127079
33.9003	-0.163486
33.9299	-0.0581781
33.9595	0.109668
33.9891	0.142135
34.0187	0.00797486
34.04836332798 0	0.0196861
34.078	-0.103981
34.1076	-0.0106431
34.1372	0.0410664
34.1668	-0.021769
34.1964	0.0925174
34.2261	-0.0223243
34.2557	0.123289
34.2853	-0.0435592
34.3149	0.133381
34.3445	0.0291099
34.3741	0.0602937
34.4038	-0.0543173
34.4334	0.0394435
34.463	0.0603261
34.4926	0.0187471
34.5222	-0.116543
34.5518	0.0711212
34.5815	-0.0849257
34.6111	0.154899
34.6407	0.0822625
34.6703	-0.0840857
34.6999	-0.0108121
34.7295	-0.0729167
34.7591	-0.0010857
34.7888	0.122867
34.8184	0.0906083
34.848	0.0271379
34.8776	-0.0154606
34.9072	0.181563
34.9368	0.107791
34.9665	0.0653079
34.9961	0.0541132
35.0257	0.115874
35.0553	-0.0306608
35.0849	0.0207599
35.1145	0.0618024
35.1442	-0.0533666
35.1738	0.164836
35.2034	-0.0544227
35.233	0.132607
35.2626	0.0280085
35.2922	-0.097385
35.3219	0.0897601
35.3515	-0.0147231
35.3811	0.130832
35.4107	0.0472593
35.4403	-0.0779418
35.4699	-0.0372174
35.4996	0.159795
35.5292	-0.12232
35.5588	0.13727
35.5884	0.0427314
35.618	-0.0309353
35.6476	-0.17748
35.6772	0.0510135
35.7069	0.0816289
35.7365	-0.0127172
35.7661	-0.0445249
35.7957	0.0174559
35.8253	0.00655844
35.8549	-0.0563839
35.8846	-0.0880377
35.9142	0.0990969
35.9438	0.03627
35.9734	0.0255649
36.003	0.181565
36.0326	-0.02698
36.0623	0.0145136
36.0919	0.0352123
36.1215	0.264283
36.1511	0.0246418
36.1807	-0.00662739
36.2103	-0.0170248
36.24	0.0976162
36.2696	0.108129
36.2992	0.0561803
36.3288	0.0563534
36.3584	0.150315
36.388	0.233898
36.4177	0.0258533
36.4473	-0.19257
36.4769	0.130712
36.5065	-0.0459672
36.5361	0.100308
36.5657	-0.00337747
36.5953	-0.0445249
36.625	0.0706161
36.6546	-0.0642044
36.6842	0.0405968
36.7138	-0.0837301
36.7434	0.177398
36.773	0.0427314
36.8027	0.0331032
36.8323	-0.132737
36.8619	0.0243788
36.8915	0.0669493
36.9211	-0.140442
36.9507	-0.0562555
36.9804	0.00713599
37.01	0.0497326
37.0396	0.0819509
37.0692	0.0621244
37.0988	-0.0305803
37.1284	-0.0607465
37.1581	0.0966257
37.1877	0.222786
37.2173	0.161486
37.2469	-0.0456102
37.2765	0.0181658
37.3061	0.0194804
37.3357	-0.0729167
37.3654	-0.041859
37.395	0.0309039
37.4246	0.0516218
37.4542	0.0827949
37.4838	0.0306731
37.5134	0.155673
37.5431	-0.0526218
37.5727	0.0203718
37.6023	0.0621539
37.6319	-0.0314423
37.6615	-0.0729167
37.6911	-0.0527222
37.7208	0.0300108
37.7504	-0.0955511
37.78	0.101842
37.8096	0.12219
37.8392	-0.0553395
37.8688	-0.0661642
37.8985	0.120966
37.9281	0.058135
37.9577	0.0578423
37.9873	0.0575881
38.0169	-0.00512771
38.0465	-0.036555
38.0762	0.109139
38.1058	0.0152891
38.1354	0.108977
38.165	0.036037
38.1946	0.00480197
38.2242	0.109022
38.2538	-0.00546934
38.2835	-0.0157556
38.3131	0.0469132
38.3427	0.00545382
38.3723	-0.0047171
38.4019	0.0580671
38.4315	0.12089
38.4612	0.121251
38.4908	0.0695672
38.5204	0.122089
38.55	0.0704818
38.5796	0.0189134
38.6092	0.175717
38.6389	0.0200587
38.6685	0.135272
38.6981	-0.0515588
38.7277	0.00123184
38.7573	-0.00843908
38.7869	0.221512
38.8166	0.0556678
38.8462	0.0148622
38.8758	0.0678451
38.9054	0.0479499
38.935	-0.0239903
38.9646	-0.0542253
38.9942	0.217661
39.0239	0.0833366
39.0535	0.1053
39.0831	0.0856358
39.1127	-0.00690696
39.1423	0.0151721
39.1719	0.089373
39.2016	0.0594456
39.2312	-0.0641933
39.2608	0.197623
39.2904	0.011561
39.32	-0.0494625
39.3496	-0.0166976
39.3793	0.0577725
39.4089	-0.0135523
39.4385	-0.0327553
39.4681	0.375163
39.4977	-0.123129
39.5273	-0.0484669
39.557	-0.098766
39.5866	0.0566038
39.6162	0.0661787
39.6458	0.00287538
39.6754	-0.0291395
39.705	0.0222175
39.7347	0.000696264
39.7643	0.0104635
39.7939	0.0619358
39.8235	-0.02197
39.8531	0.0191626
39.8827	0.0603336
39.9123	-0.16929
39.942	-0.0238756
39.9716	0.0694942
40.0012	0.0379025
40.0308	-0.0249008
40.0604	-0.00433236
40.09	0.0371079
40.1197	-0.0464133
40.1493	-0.0153128
40.1789	0.0991595
40.2085	0.0261703
40.2381	-0.10928
40.2677	0.0573906
40.2974	0.0678501
40.327	0.0262648
40.3566	0.0472179
40.3862	0.151543
40.4158	0.172573
40.4454	0.0686412
40.4751	0.0272482
40.5047	0.0588102
40.5343	0.0279108
40.5639	0.163716
40.5935	0.0287272
40.6231	-0.0437236
40.6528	-0.0223859
40.6824	-0.0114264
40.712	0.0620716
40.7416	-0.145642
40.7712	-0.0525376
40.8008	0.0406052
40.8304	0.165036
40.8601	0.0915895
40.8897	0.0181811
40.9193	-0.0135223
40.9489	0.00689619
40.9785	0.13152
41.0081	0.0686818
41.0378	0.0371323
41.0674	-0.0568787
41.097	-0.098768
41.1266	0.0673709
41.1562	0.212715
41.1858	0.087264
41.2155	0.0243515
41.2451	0.128144
41.2747	-0.0284413
41.3043	0.0337617
41.3339	0.0751697
41.3635	-0.00838372
41.3932	0.0747679
41.4228	-0.0295419
41.4524	0.19952
41.482	-0.029713
41.5116	0.0640092
41.5412	-0.0193135
41.5708	0.0432356
41.6005	0.137073
41.6301	0.0642825
41.6597	-0.0188864
41.6893	0.0854832
41.7189	-0.0601087
41.7485	-0.0285788
41.7782	-0.0699272
41.8078	0.0450129
41.8374	0.0141582
41.867	0.0458419
41.8966	0.00464734
41.9262	0.098908
41.9559	-0.0151263
41.9855	0.0687946
42.0151	0.0173373
42.0447	0.0492517
42.0743	0.00828797
42.1039	0.00902935
42.1336	0.0306425
42.1632	0.0106275
42.1928	-0.0197657
42.2224	0.0540462
42.252	0.0862298
42.2816	-0.00654801
42.3113	0.0777959
42.3409	0.0684283
42.3705	0.0382659
42.4001	0.0706419
42.4297	0.082223
42.4593	0.104259
42.4889	0.199251
42.5186	0.179697
42.5482	0.0560154
42.5778	0.171955
42.6074	0.0171007
42.637	0.112284
42.6666	-0.14666
42.6963	0.000683745
42.7259	-0.0498505
42.7555	-0.0690963
42.7851	0.0332676
42.8147	0.146087
42.8443	0.0714441
42.874	-0.00315995
42.9036	0.0472745
42.9332	0.108164
42.9628	0.0649254
42.9924	0.0529752
43.022	0.00981342
43.0517	0.0604401
43.0813	0.0798553
43.1109	0.036809
43.1405	0.108384
43.1701	-0.090835
43.1997	0.053734
43.2294	0.000424817
43.259	0.0409041
43.2886	-0.0852448
43.3182	0.090728
43.3478	-0.0457606
43.3774	0.0573725
43.407	0.129294
43.4367	0.0241708
43.4663	0.0336693
43.4959	0.0640396
43.5255	0.000698341
43.5551	-0.0105211
43.5847	0.0720479
43.6144	0.071322
43.644	0.0393846
43.6736	-0.034181
43.7032	0.00687523
43.7328	-0.0561968
43.7624	-0.160897
43.7921	0.213608
43.8217	0.150651
43.8513	0.0148164
43.8809	0.0248534
43.9105	-0.00673789
43.9401	0.034626
43.9698	-0.0593883
43.9994	0.0237191
44.029	0.00269837
44.0586	-0.0703672
44.0882	-0.0704777
44.1178	-0.0601331
44.1474	0.0960833
44.1771	-0.0184951
44.2067	-0.0184518
44.2363	-0.00795328
44.2659	-0.101583
44.2955	0.0444091
44.3251	-0.0803937
44.3548	0.138592
44.3844	0.170116
44.414	0.0870953
44.4436	-0.0688037
44.4732	0.0253358
44.5028	0.0361804
44.5325	-0.119603
44.5621	-0.0269588
44.5917	0.190724
44.6213	-0.0603047
44.6509	-0.061295
44.6805	0.0940032
44.7102	0.0722566
44.7398	-0.0536183
44.7694	-0.0648714
44.799	-0.044836
44.8286	0.0273211
44.8582	0.0995168
44.8879	0.00508417
44.9175	0.12944
44.9471	0.0350844
-44.9767	0.0904828
45.0063	0.0131551
45.0359	0.0543315
45.0655	0.0851297
45.0952	0.095133
45.1248	0.0322581
45.1544	0.115255
45.184	0.146207
45.2136	0.145948
45.2432	0.124893
45.2729	0.301794
45.3025	0.197483
45.3321	0.186961
45.3617	0.218144
45.3913	-0.0631352
45.4209	0.0514579
45.4506	0.124423
45.4802	0.0620093
45.5098	0.0204678
45.5394	-0.0106187
45.569	-0.0729167
45.5986	0.0211877
45.6283	0.0215805
45.6579	-0.0196548
45.6875	-0.0608518
45.7171	-0.0603436
45.7467	0.00270312
45.7763	0.0137049
45.806	0.0976618
45.8356	0.0149906
45.8652	0.0261077
45.8948	0.0685134
45.9244	-0.0244592
45.954	-0.0861433
45.9836	0.123044
46.0133	0.0822705
46.0429	0.0727852
46.0725	-0.0304118
46.1021	0.0539298
46.1317	0.00289308
46.1613	-0.0376885
46.191	-0.0782316
46.2206	0.14168
46.2502	0.0387143
46.2798	-0.01213
46.3094	0.197481
46.339	0.0112966
46.3687	0.0439009
46.3983	0.139044
46.4279	0.00505833
46.4575	0.0273614
46.4871	0.0392862
46.5167	0.228333
46.54635232687 0	0.011168
46.576	0.0023749
46.6056	-0.0272131
46.6352	0.0474041
46.6648	-0.0550236
46.6944	0.0717538
46.724	0.250653
46.7537	-0.0704094
46.7833	0.202317
46.8129	0.0688314
46.8425	0.0499677
46.8721	-0.0313574
46.9017	0.0123559
46.9314	-0.0272257
46.961	0.172815
46.9906	0.25831
47.0202	0.0105103
47.0498	0.0335826
47.0794	-0.0683067
47.1091	-0.0273306
47.1387	-0.0488161
47.1683	0.0651536
47.1979	0.0854117
47.2275	0.324458
47.2571	0.0635433
47.2868	-0.0410832
47.3164	0.0209954
47.346	-0.0835542
47.3756	0.166101
47.4052	-0.042538
47.4348	-0.0115556
47.4645	0.0090487
47.4941	0.00885808
47.5237	0.175373
47.5533	0.123176
47.5829	0.143934
47.6125	0.143897
47.6421	0.0188986
47.6718	0.258522
47.7014	0.0190173
47.731	-0.116282
47.7606	0.227623
47.7902	0.0507339
47.8198	0.0822163
47.8495	-0.0216794
47.8791	0.0202966
47.9087	-0.0210222
47.9383	-0.114386
47.9679	0.0299478
47.9975	0.01807
48.0272	0.152064
48.0568	0.18193
48.0864	0.0764173
48.11600497365 0	0.179277
48.1456	-0.00949223
48.1752	-0.0107226
48.2049	0.0818355
48.2345	0.122349
48.2641	0.183734
48.2937	0.0576571
48.3233	-0.0162976
48.3529	-0.0172973
48.3825	0.0546582
48.4122	0.157902
48.4418	-0.0721487
48.4714	0.0415888
48.501	0.134532
48.5306	-0.116237
48.5602	0.174699
48.5899	0.017757
48.6195	0.110854
48.6491	0.151905
48.6787	-0.129921
48.7083	-0.00545949
48.7379	0.0669575
48.7676	0.139413
48.7972	0.191074
48.8268	-0.0176439
48.8564	0.23201
48.886	0.0233696
48.9156	-0.0706493
48.9453	-0.0614173
48.9749	0.124936
49.0045	0.0925787
49.0341	0.0185927
49.0637	-0.0866048
49.0933	-0.00426388
49.123	-0.0260511
49.1526	0.04595
49.1822	-0.13201
49.2118	0.117151
49.2414	0.189268
49.271	0.0218394
49.3006	0.0211163
49.3303	0.0620982
49.3599	0.0822853
49.3895	0.144178
49.4191	0.122775
49.4487	0.0493273
49.4783	0.0175849
49.508	-0.0349524
49.5376	-0.0353679
49.5672	-0.0357449
49.5968	0.0576666
49.6264	0.119866
49.656	0.00502148
49.68565762043 0	0.108965
49.7153	0.150447
49.7449	0.00446732
49.7745	0.0876929
49.8041	0.12929
49.8337	0.0355093
49.8634	0.0146835
49.893	0.0980629
49.9226	0.108564
49.9522	0.212854
49.9818	0.150515
50.0114	0.088215
50.0411	0.0259534
50.0707	-0.0779365
50.1003	-0.0172928
50.1299	0.053806
50.1595	-0.0625567
50.1891	0.144036
50.2187	0.0069165
50.2484	0.0260858
50.278	0.0557102
50.3076	-0.175044
50.3372	0.0525745
50.3668	-0.063519
50.3964	0.0287593
50.4261	0.0794094
50.4557	0.0259312
50.4853	-0.0483418
50.5149	-0.0184097
50.5445	-0.0509391
50.5741	0.114487
50.6038	0.0507841
50.6334	-0.0545466
50.663	0.0276612
50.6926	0.00574076
50.7222	0.119275
50.7518	0.0557652
50.7815	-0.00770648
50.8111	0.24136
50.8407	0.0946321
50.8703	-0.0624742
50.8999	0.0512912
50.9295	0.113012
50.9591	-0.0648125
50.9888	0.059485
51.0184	-0.107846
51.048	0.0269453
51.0776	0.0471915
51.1072	0.0362262
51.1368	-0.0788673
51.1665	0.0352443
51.1961	-0.027689
51.2257	-0.0489172
51.25531026721 0	0.0028098
51.2849	0.0233252
51.3145	0.116796
51.3442	-0.0917785
51.3738	0.147602
51.4034	0.0953549
51.433	0.043146
51.4626	-0.0402745
51.4922	0.0742602
51.5219	-0.00908339
51.5515	0.0326115
51.5811	-0.113155
51.6107	0.0223667
51.6403	-0.10249
51.6699	0.0539424
51.6996	0.085413
51.7292	-0.101828
51.7588	0.0130528
51.7884	0.0342221
51.818	0.0137631
51.8476	-0.100407
51.8772	0.0979606
51.9069	0.0463671
51.9365	0.088562
51.9661	0.047462
51.9957	0.10015
52.0253	0.0174607
52.0549	-0.00269051
52.0846	-0.0228033
52.1142	0.0196224
52.1438	0.0620865
52.1734	-0.00999427
52.203	-0.0612032
52.2326	-0.0915404
52.2623	0.107328
52.2919	0.129151
52.3215	-0.0677378
52.3511	0.0687456
52.3807	-0.00306595
52.4103	0.050161
52.44	-0.073657
52.4696	-0.0514792
52.4992	-0.0188464
52.5288	0.117992
52.5584	0.0361181
52.588	0.079283
52.6177	-0.0962637
52.6473	0.165728
52.6769	-0.0305749
52.7065	0.0127439
52.7361	0.0352678
52.7657	0.234913
52.7953	0.0595976
52.82496291399 0	0.0509868
52.8546	-0.0721688
52.8842	-0.0530928
52.9138	0.080605
52.9434	0.0268413
52.973	0.150199
53.0027	0.0131792
53.0323	0.147031
53.0619	0.239254
53.0915	0.1336
53.1211	0.0592332
53.1507	-0.0150946
53.1804	-0.0373007
53.21	0.148865
53.2396	0.00173592
53.2692	-0.0307714
53.2988	-0.073657
53.3284	-0.0647203
53.3581	-0.0557451
53.3877	0.0470185
53.4173	0.0560706
53.4469	0.0859944
53.4765	0.115957
53.5061	0.156374
53.5357	0.144747
53.5654	-0.0855922
53.595	-0.117976
53.6246	0.110095
53.6542	0.0673717
53.6838	0.0351033
53.7134	0.0966233
53.7431	0.137348
53.7727	0.126029
53.8023	0.0522474
53.8319	0.0514213
53.8615	0.00896691
53.8911	-0.0751157
53.9208	-0.0156206
53.9504	0.012663
53.98	0.165985
54.0096	-0.0973212
54.0392	0.0664944
54.0688	0.0949318
54.0985	0.00882432
54.1281	0.0373386
54.1577	0.190891
54.1873	0.0736493
54.2169	-0.085221
54.2465	0.151781
54.2762	0.0971538
54.3058	0.125899
54.3354	0.0609324
54.365	-0.00399559
54.39461556077 0	0.0456982
54.4242	0.0120971
54.4538	0.103535
54.4835	0.142927
54.5131	-0.0780587
54.5427	0.0343274
54.5723	-0.040748
54.6019	0.102965
54.6315	0.0279665
54.6612	-0.0365769
54.6908	-0.142749
54.7204	0.0844517
54.75	-0.021643
54.7796	0.0598008
54.8092	0.0371163
54.8389	0.024887
54.8685	-0.0185538
54.8981	0.0630438
54.9277	-0.0636534
54.9573	0.0596878
54.9869	-0.119016
55.0166	0.0252356
55.0462	-0.0179745
55.0758	-0.0403127
55.1054	0.0832208
55.135	0.0401261
55.1646	0.0804032
55.1942	0.0269687
55.2239	0.306906
55.2535	-0.0902014
55.2831	0.0752295
55.3127	0.136532
55.3423	0.11454
55.3719	0.00925313
55.4016	0.00817125
55.4312	0.0800445
55.4608	0.0790395
55.4904	-0.13026
55.52	0.118812
55.5496	-0.0174946
55.5793	-0.0495957
55.6089	-0.029575
55.6385	-0.0615992
55.6681	-0.135252
55.6977	0.0722044
55.7273	-0.105718
55.757	0.00806498
55.7866	-0.0656137
55.8162	0.152413
55.8458	0.0996444
55.8754	0.182331
55.905	0.0463063
55.9347	0.139487
55.96426820755 0	0.055622
55.9939	0.0551292
56.0235	-0.0390751
56.0531	-0.0394909
56.0827	0.0851317
56.1123	-0.0610406
56.142	0.0740756
56.1716	0.136314
56.2012	0.0944234
56.2308	0.0317383
56.2604	-0.0621583
56.29	-0.0205998
56.3197	-0.104003
56.3493	0.0293615
56.3789	0.110681
56.4085	0.0566221
56.4381	0.00260177
56.4677	0.0840366
56.4974	0.0300932
56.527	0.0178549
56.5566	0.0369051
56.5862	-0.0481729
56.6158	-0.00821251
56.6454	-0.0411303
56.6751	-0.0531762
56.7047	-0.0443504
56.7343	0.0165972
56.7639	-0.0370001
56.7935	-0.0280589
56.8231	0.0330041
56.8528	0.0107723
56.8824	0.123996
56.912	0.0289239
56.9416	-0.00360928
56.9712	-0.067354
57.0008	0.0147731
57.0304	-0.007228
57.0601	-0.0708573
57.0897	0.157218
57.1193	0.0728328
57.1489	0.0197355
57.1785	0.0916767
57.2081	-0.075927
57.2378	-0.0247422
57.2674	0.120231
57.297	0.0777427
57.3266	0.0977929
57.3562	-0.0800352
57.3858	0.0546752
57.4155	0.0331741
57.4451	0.0117115
57.4747	0.104871
57.5043	-0.0519318
57.5339	0.187138
57.5635	-0.0841713
57.5932	0.061225
57.6228	-0.0225069
57.6524	0.195883
57.682	-0.0544386
57.7116	0.0702782
57.7412	0.1117
57.7708	0.00732721
57.8005	0.0800761
57.8301	-0.0554699
57.8597	0.0798558
57.8893	0.0277201
57.9189	0.0381228
57.9485	0.0381473
57.9782	0.0590436
58.0078	-0.0137717
58.0374	0.0697016
58.067	0.0282132
58.0966	0.0805134
58.1262	-0.085898
58.1559	-0.0897296
58.1855	0.218977
58.2151	0.402723
58.2447	0.0240065
58.2743	-0.0109212
58.3039	0.120856
58.3336	-0.101495
58.3632	0.0616097
58.3928	-0.0460808
58.4224	0.1796
58.452	0.0199035
58.4816	0.0269117
58.5113	-0.049375
58.5409	-0.0318733
58.5705	0.0273336
58.6001	0.0761623
58.6297	0.0625294
58.6593	0.132268
58.6889	-0.0167042
58.7186	0.00102829
58.7482	0.0292159
58.7778	-0.140475
58.8074	-0.0190906
58.837	0.0502486
58.8666	0.0883762
58.8963	0.220292
58.9259	0.102247
58.9555	0.0571565
58.9851	0.0954379
59.0147	-0.0329088
59.0443	0.0575329
59.074	0.210513
59.1036	0.176032
59.1332	0.0374221
59.1628	0.211351
59.1924	0.0936517
59.222	0.100991
59.2517	0.0875351
59.2813	0.0532845
59.3109	-0.0121777
59.3405	0.0265653
59.3701	-0.0284032
59.3997	-0.09375
59.4294	-0.00347843
59.459	0.0347483
59.4886	0.0209301
59.5182	0.2259
59.5478	0.0871591
59.5774	-0.009877
59.607	0.00770867
59.6367	0.0982495
59.6663	0.0950787
59.6959	-0.00180356
59.7255	0.172186
59.7551	0.00246392
59.7847	-0.0422196
59.8144	0.308969
59.844	0.0768619
59.8736	-0.0718729
59.9032	0.019014
59.9328	0.130773
59.9624	0.0863199
59.9921	0.0939889
60.0217	0.21628
60.0513	0.0677756
60.0809	0.20056
60.1105	-0.0832838
60.1401	0.101661
60.1698	0.0991439
60.1994	0.0341654
60.229	0.0942254
60.2586	0.227241
60.2882	0.235294
60.3178	0.0142196
60.3474	0.189017
60.3771	0.176352
60.4067	0.0387265
60.4363	-0.0884443
60.4659	0.284423
60.4955	0.0323296
60.5251	0.186524
60.5548	0.174091
60.5844	0.120029
60.614	-0.0277446
60.6436	-0.00881277
60.6732	0.155991
60.7028	0.164583
60.7325	0.162797
60.7621	0.0881323
60.7917	0.0655898
60.8213	0.095169
60.8509	0.124787
60.8805	-0.0122239
60.9102	0.0591374
60.9398	0.33887
60.9694	0.00405865
60.999	0.0755353
61.0286	0.0845504
61.0582	0.156104
61.0879	0.0610293
61.1175	0.122243
61.1471	0.308495
61.1767	0.10937
61.2063	0.0456987
61.2359	-0.0283503
61.2655	-0.0086108
61.2952	0.240334
61.3248	0.114317
61.3544	0.186255
61.384	0.101982
61.4136	-0.0239199
61.4432	0.0585503
61.4729	0.141059
61.5025	-0.0263939
61.5321	0.0666084
61.5617	0.190899
61.5913	0.0964783
61.6209	-0.122904
61.6506	-0.0193312
61.6802	0.105113
61.7098	0.0525131
61.7394	0.0728679
61.769	-0.240072
61.7986	0.0720263
61.8283	0.0820798
61.8579	-0.189078
61.8875	0.0918856
61.9171	0.299971
61.9467	0.101845
61.9763	0.247508
62.006	0.122375
62.0356	0.174365
62.0652	0.184726
62.0948	0.0909591
62.1244	-0.127769
62.154	0.0806239
62.1836	0.111972
62.2133	-0.0649742
62.2429	0.216451
62.2725	0.0187483
62.3021	-0.0226661
62.3317	-0.0327921
62.3613	-0.00121292
62.391	0.197071
62.4206	0.187061
62.4502	0.0208387
62.4798	0.125488
62.5094	0.12601
62.539	-0.102597
62.5687	0.116751
62.5983	0.106972
62.6279	0.149314
62.6575	0.0666941
62.6871	0.109113
62.7167	0.130737
62.7464	0.0378162
62.776	-0.0550662
62.8056	0.0291732
62.8352	-0.0219656
62.8648	-0.0522326
62.8944	-0.0303778
62.924	0.106099
62.9537	0.0446972
62.9833	-0.0687493
63.0129	-0.119657
63.0425	0.0788859
63.0721	0.225384
63.1017	0.121921
63.1314	0.0393296
63.161	-0.00155669
63.1906	-0.104905
63.2202	0.0730361
63.2498	0.0530985
63.2794	0.0748661
63.3091	-0.142911
63.3387	-0.0169001
63.3683	0.223733
63.3979	0.00607092
63.4275	-0.0657192
63.4571	-0.0437209
63.4868	0.280399
63.5164	0.0837244
63.546	0.157921
63.5756	0.0550736
63.6052	-0.0685691
63.6348	0.130743
63.6645	0.0280109
63.6941	-0.0642664
63.7237	0.0726614
63.7533	0.0742109
63.7829	-0.132534
63.8125	0.108676
63.8421	0.152007
63.8718	-0.0442061
63.9014	0.145036
63.931	0.0530662
63.9606	0.086135
63.9902	-0.0786744
64.0198	0.027388
64.0495	-0.0852611
64.0791	0.0729615
64.1087	0.0541393
64.1383	-0.110478
64.1679	-0.0146398
64.1975	0.0395701
64.2272	0.0625684
64.2568	-0.0185615
64.2864	0.212847
64.316	0.0172107
64.3456	0.0403628
64.3752	0.209387
64.4049	-0.0382175
64.4345	-0.0462
64.4641	-0.054144
64.4937	0.000450408
64.5233	0.09675
64.5529	0.130588
64.5825	0.0290478
64.6122	0.0837961
64.6418	0.0239995
64.6714	-0.056592
64.701	-0.137145
64.7306	0.146924
64.7602	-0.0377189
64.7899	0.0276768
64.8195	0.0514443
64.8491	0.1065
64.8787	0.0678447
64.9083	0.102144
64.9379	0.0114823
64.9676	-0.0791413
64.9972	0.038607
65.0268	-0.166523
65.0564	-0.0287858
65.086	-0.0472603
65.1156	-0.0656962
65.1453	0.0929896
65.1749	0.0850472
65.2045	-0.16244
65.2341	0.0276111
65.2637	-0.00104921
65.2933	0.0849122
65.323	0.0979955
65.3526	-0.0972161
65.3822	-0.0736393
65.4118	-0.00835734
65.4414	-0.0992869
65.471	0.163989
65.5006	0.156469
65.5303	0.0969051
65.5599	-0.139704
65.5895	-0.0221079
65.6191	0.0746933
65.6487	-0.0680504
65.6783	-0.0857556
65.708	0.104911
65.7376	0.149783
65.7672	-0.00322386
65.7968	0.0417248
65.8264	0.0242118
65.856	0.048404
65.8857	-0.094032
65.9153	0.0344038
65.9449	0.0274614
65.9745	0.239307
66.0041	0.117859
66.0337	-0.0243851
66.0634	0.072993
66.093	0.118326
66.1226	-0.0967187
66.1522	-0.0825586
66.1818	-0.00585997
66.2114	0.133377
66.2411	-0.0294307
66.2707	0.109883
66.3003	0.00965239
66.3299	-0.0072067
66.3595	-0.0865273
66.3891	-0.0444674
66.4187	0.112214
66.4484	0.0189346
66.478	0.113193
66.5076	-0.0633429
66.5372	-0.0627572
66.5668	0.0316168
66.5964	0.115613
66.6261	-0.12327
66.6557	0.0337198
66.6853	0.0553311
66.7149	0.139481
66.7445	0.0674189
66.7741	0.0370622
66.8038	-0.0974227
66.8334	0.153548
66.863	0.0295562
66.89260455966 0	0.0618533
66.9222	0.0421056
66.9518	0.0848963
66.9815	-0.0597745
67.0111	0.0455932
67.0407	0.109333
67.0703	0.0897772
67.0999	0.16401
67.1295	0.0195317
67.1591	0.156342
67.1888	-0.0401433
67.2184	0.159244
67.248	-0.00591441
67.2776	0.110216
67.3072	-0.086115
67.3368	0.0196757
67.3665	0.0421715
67.3961	0.0959558
67.4257	0.160195
67.4553	-0.0255269
67.4849	0.0804562
67.5145	-0.00102236
67.5442	0.0737876
67.5738	-0.101364
67.6034	0.0464395
67.633	-0.0765519
67.6626	0.102579
67.6922	0.0838308
67.7219	0.0234549
67.7515	-0.0785493
67.7811	0.0903183
67.8107	0.0300577
67.8403	-0.00933105
67.8699	0.107569
67.8996	-0.0567433
67.9292	0.0185667
67.9588	-0.0935849
67.9884	-0.00830303
68.018	-0.037566
68.0476	-0.0147072
68.0772	-0.00222653
68.1069	0.166543
68.1365	0.14785
68.1661	0.0666961
68.1957	0.00641392
68.2253	-0.0121631
68.2549	0.146382
68.2846	0.0132981
68.3142	0.17192
68.3438	0.184747
68.3734	0.0934451
68.403	0.0750988
68.4326	0.0255409
68.46225720644 0	0.0697715
68.4919	0.0515406
68.5215	0.106265
68.5511	0.00477748
68.5807	-0.0966714
68.6103	0.0102515
68.64	0.138046
68.6696	0.0887961
68.6992	0.0395844
68.7288	0.104994
68.7584	0.0662764
68.788	0.0588467
68.8177	0.0514555
68.8473	0.137853
68.8769	0.0367885
68.9065	0.0920127
68.9361	0.168109
68.9657	0.22341
68.9953	0.00791604
69.025	0.146627
69.0546	-0.00628943
69.0842	-0.0758345
69.1138	-0.0137884
69.1434	0.267046
69.173	0.225002
69.2027	0.151747
[truncated: 533 more rows]
