# Supplementary material for: Correction: Effective targeting of breast cancer cells (MCF7) via novel biogenic synthesis of gold nanoparticles using cancer-derived metabolites
Source: PLoS One. 2026 Jun 4;21(6):e0350791. doi: 10.1371/journal.pone.0350791 (PMC13235896; doi:10.1371/journal.pone.0350791)
Supplement: S1 File — Raw data underlying Figs 1 and 3–8; averaged data underlying Fig 2. (ZIP) [file pone.0350791.s001.zip › S1 File/U 3_PBSXRDbg_subtracted.xy]

'Id: "" Comment: "" Operator: "Shameer" Anode: "Cu" Scantype: "Coupled TwoTheta/Theta" TimePerStep: "96" 
10.0001001358032 0
10.0297162234783 -0.322834523991465
10.0593323111534 0.0130454860710052
10.0889483988285 0.0989639567285865
10.1185644865036 0.0182542213146135
10.1481805741787 -0.218667053504248
10.1777966618538 -0.0165009525854529
10.2074127495289 0.102370275595121
10.237028837204 -0.268303368962528
10.2666449248791 0.267311447074935
10.2962610125542 0.136298057040845
10.3258771002293 0.0261564609351979
10.3554931879044 0.041053325424663
10.3851092755795 0.0351553171759069
10.4147253632545 0.216795769522263
10.4443414509296 0.377641349130398
10.4739575386047 0.11144205600031
10.5035736262798 0.126531223465335
10.5331897139549 0.256242184858805
10.56280580163 0.333908273514052
10.5924218893051 0.0470294894310794
10.6220379769802 0.343522499276551
10.6516540646553 0.369220636383801
10.6812701523304 0.603290567419497
10.7108862400055 0.306148959050303
10.7405023276806 0.488212477942889
10.7701184153557 0.34739779076392
10.7997345030308 0.185788230846729
10.8293505907059 0.607550464857983
10.858966678381 0.446017826131016
10.8885827660561 0.253273647999161
10.9181988537312 0.570984597129084
10.9478149414063 0.669984006854119
10.9774310290813 0.883605210507599
11.0070471167564 0.513931541422857
11.0366632044315 0.560962999599894
11.0662792921066 0.316366251705376
11.0958953797817 0.488474631072636
11.1255114674568 0.358538137701676
11.1551275551319 0.634890104925826
11.184743642807 0.734197199411756
11.2143597304821 0.646042754492796
11.2439758181572 0.807926770168949
11.2735919058323 0.344849246440214
11.3032079935074 0.22556018330659
11.3328240811825 0.522976247434745
11.3624401688576 0.372514105491345
11.3920562565327 0.24292375747639
11.4216723442078 0.259205203389881
11.4512884318829 0.463025109898483
11.480904519558 0.333550143668863
11.510520607233 0.662446971367689
11.5401366949081 0.741382259661626
11.5697527825832 0.414106008550676
11.5993688702583 0.711868218034837
11.6289849579334 0.915918888114109
11.6586010456085 0.880424685455161
11.6882171332836 0.813718943391324
11.7178332209587 0.601218328589266
11.7474493086338 0.534589507715652
11.7770653963089 0.645082480770484
11.806681483984 0.651447247753761
11.8362975716591 0.574517141998816
11.8659136593342 0.601792163505651
11.8955297470093 0.639522312274263
11.9251458346844 0.54187425497132
11.9547619223595 0.25676465826349
11.9843780100346 0.482110188817438
12.0139940977097 0.572077513299831
12.0436101853848 0.412083298377335
12.0732262730598 0.689627544049952
12.1028423607349 0.863043583651013
12.13245844841 0.484414750513853
12.1620745360851 0.803741044638472
12.1916906237602 0.529355799358202
12.2213067114353 0.432092348006378
12.2509227991104 0.261950690582998
12.2805388867855 0.664764160421397
12.3101549744606 0.807199424188242
12.3397710621357 0.501756481883531
12.3693871498108 0.394268666840599
12.3990032374859 0.422235979059445
12.428619325161 0.283575085206736
12.4582354128361 0.509535985282473
12.4878515005112 0.120952012619988
12.5174675881863 0.149073167219281
12.5470836758614 0.395982782413687
12.5766997635365 0.330430858203204
12.6063158512115 0.369084061254499
12.6359319388866 0.45985905823424
12.6655480265617 0.290255849142426
12.6951641142368 0.0477744339790567
12.7247802019119 0.253248146077466
12.754396289587 0.396260318770987
12.7840123772621 0.372644285392953
12.8136284649372 0.369900045943365
12.8432445526123 0.575527600422221
12.8728606402874 0.604110282162857
12.9024767279625 0.153564757831937
12.9320928156376 0.0676410274294619
12.9617089033127 0.356755757622099
12.9913249909878 0.145908948409848
13.0209410786629 0.528850599792709
13.050557166338 0.0472473784373482
13.0801732540131 0.419849284343765
13.1097893416882 0.219572984178628
13.1394054293633 0.383918477941936
13.1690215170383 -0.0662809010329779
13.1986376047134 0.0252248472538872
13.2282536923885 0.189685722802531
13.2578697800636 0.0729350589462858
13.2874858677387 0.268722855685152
13.3171019554138 0.579132446352464
13.3467180430889 0.254163830948221
13.376334130764 0.168817009472424
13.4059502184391 0.333508648591738
13.4355663061142 0.248238748306164
13.4651823937893 0.329673975282368
13.4947984814644 0.348647662853684
13.5244145691395 0.0655764776867784
13.5540306568146 0.199210419781652
13.5836467444897 0.176632822471636
13.6132628321648 0.0499270190900669
13.6428789198399 0.194093009636942
13.672495007515 0.0987141274455954
13.70211109519 0.232540372516028
13.7317271828651 -0.0710949218184289
13.7613432705402 0.17739157777556
13.7909593582153 0.332166537964661
13.8205754458904 -0.0755200412511268
13.8501915335655 0.360581840128197
13.8798076212406 0.286305515435967
13.9094237089157 0.222484318005515
13.9390397965908 -0.122548418829825
13.9686558842659 -0.13420936173672
13.998271971941 0.0915303981210838
14.0278880596161 0.390225285240666
14.0575041472912 0.0952086329553599
14.0871202349663 0.133563774598499
14.1167363226414 0.0261240435034171
14.1463524103165 0.0958061063367803
14.1759684979916 -0.0115567035680788
14.2055845856667 -0.0355477195444924
14.2352006733418 -0.059500274925794
14.2648167610168 0.145752296954683
14.2944328486919 0.298959996096938
14.324048936367 -0.0165438441656951
14.3536650240421 0.39715744283345
14.3832811117172 0.0504805237610408
14.4128971993923 0.0267587319504099
14.4425132870674 -0.0594245992651092
14.4721293747425 0.156513863447817
14.5017454624176 0.122490786755855
14.5313615500927 0.265589503992337
14.5609776377678 0.127476681823932
14.5905937254429 -0.302264346416028
14.620209813118 0.12219975260579
14.6498259007931 0.14045231222272
14.6794419884682 -0.216256667565238
14.7090580761433 0.135406146575249
14.7386741638184 0.205857421310848
14.7682902514935 0.151347156641559
14.7979063391685 -0.0281246474326189
14.8275224268436 0.084108675754982
14.8571385145187 -0.0536195404623054
14.8867546021938 -0.0558926294178141
14.9163706898689 0.212706075555122
14.945986777544 0.13759324112317
14.9756028652191 -0.12498113271367
15.0052189528942 0.247899620711268
15.0348350405693 -0.0979311652686814
15.0644511282444 -0.0270568239868534
15.0940672159195 -0.122810688776579
15.1236833035946 -0.0145049497744179
15.1532993912697 -0.197827416843812
15.1829154789448 0.0772219100152398
15.2125315666199 0.123143030802736
15.242147654295 0.0128526121853447
15.2717637419701 0.00676732082973164
15.3013798296452 0.0215538234025636
15.3309959173203 0.0884621199038407
15.3606120049953 0.238742210333563
15.3902280926704 -0.0067725719749363
15.4198441803455 -0.0126655603549903
15.4494602680206 0.221063245193401
15.4790763556957 0.204830511336904
15.5086924433708 -0.061363761924482
15.5383085310459 -0.0879362412574223
15.567924618721 -0.281136926661918
15.5975407063961 0.0985347199299484
15.6271567940712 -0.0530051728830738
15.6567728817463 0.0454933948990159
15.6863889694214 -0.168469576723783
15.7160050570965 0.0134392455818635
15.7456211447716 0.0391365284826219
15.7752372324467 -0.0809610613548415
15.8048533201218 -0.0968535239305264
15.8344694077969 0.0435424740889008
15.864085495472 -0.0347730672965607
15.893701583147 0.0640331852464235
15.9233176708221 0.246211231717852
15.9529337584972 -0.24865559454894
15.9825498461723 0.371099373112713
16.0121659338474 -0.00910719863052289
16.0417820215225 0.0794746902213535
16.0713981091976 -0.0610716269983254
16.1010141968727 0.00675384971044135
16.1306302845478 -0.00871554631901361
16.1602463722229 -0.117896481753357
16.189862459898 0.137544376740745
16.2194785475731 -0.0340596375033746
16.2490946352482 0.0756248088476177
16.2787107229233 0.00826438246038808
16.3083268105984 -0.100724249998396
16.3379428982735 -0.0846744218620685
16.3675589859486 0.0980805335360373
16.3971750736237 0.0829572828625882
16.4267911612988 -0.0154608405490819
16.4564072489738 0.0424094966343596
16.4860233366489 0.141984961079579
16.515639424324 0.0540988861199112
16.5452555119991 0.0391679384220212
16.5748715996742 -0.111141215347424
16.6044876873493 -0.0218285751884231
16.6341037750244 0.161272525565689
16.6637198626995 0.22982875358158
16.6933359503746 0.215090108859249
16.7229520380497 0.0233065913986965
16.7525681257248 0.112811534533256
16.7821842133999 -0.0268117284037397
16.811800301075 -0.0101465307456232
16.8414163887501 -0.0767762058257284
16.8710324764252 -0.049617420310722
16.9006485641003 -0.0745035075339369
16.9302646517754 0.0360655325046266
16.9598807394505 -0.103326966861698
16.9894968271255 -0.0968476722995775
17.0191129148006 0.0346700828576547
17.0487290024757 -0.187940368056668
17.0783450901508 0.276987641624121
17.1079611778259 0.116954111900022
17.137577265501 -0.00137429056229843
17.1671933531761 -0.119664232429507
17.1968094408512 0.007336134167651
17.2264255285263 -0.00104170530674552
17.2560416162014 0.157285582480636
17.2856577038765 -0.0489320024702031
17.3152737915516 0.130305539840736
17.3448898792267 -0.0862517905865472
17.3745059669018 -0.0215206604187181
17.4041220545769 -0.0400844029891105
17.433738142252 0.160140315035609
17.4633542299271 0.318736826988773
17.4929703176022 0.0919551328703829
17.5225864052773 -0.093121433986229
17.5522024929523 0.0864237930856042
17.5818185806274 -0.0360758525807843
17.6114346683025 -0.0960370376520607
17.6410507559776 0.0107069045384411
17.6706668436527 0.0237393073240548
17.7002829313278 0.109726837371447
17.7298990190029 0.164502828013951
17.759515106678 -0.0410993874150998
17.7891311943531 0.0137535244176277
17.8187472820282 0.0894782301788006
17.8483633697033 -0.084758603464915
17.8779794573784 0.0118763568198146
17.9075955450535 -0.00603355563367725
17.9372116327286 -0.034321674158724
17.9668277204037 0.0207620012446743
17.9964438080788 0.252967470576518
18.0260598957539 0.00604473383680637
18.055675983429 -0.00125620897445988
18.0852920711041 0.116481308809386
18.1149081587791 -0.078242712811657
18.1445242464542 0.164571726162412
18.1741403341293 0.0845079590649265
18.2037564218044 0.0148993192292193
18.2333725094795 -0.0963375266780429
18.2629885971546 -0.0408692453235266
18.2926046848297 -0.0166125033738982
18.3222207725048 0.122266032504175
18.3518368601799 -0.228400304355973
18.381452947855 -0.0373615139543431
18.4110690355301 0.0287157370423989
18.4406851232052 0.146914781967586
18.4703012108803 0.0255689541545516
18.4999172985554 0.0605115869366291
18.5295333862305 -0.0607573196861817
18.5591494739056 -0.0465710990472141
18.5887655615807 0.0301535821868653
18.6183816492558 0.15900005734939
18.6479977369308 0.131634993107026
18.6776138246059 -0.041524943873559
18.707229912281 -0.0792297535923655
18.7368459999561 0.0185205639506061
18.7664620876312 0.0433926754220231
18.7960781753063 -0.098363419178115
18.8256942629814 -0.0109143865164743
18.8553103506565 -0.017176893259722
18.8849264383316 0.132849060592142
18.9145425260067 0.126663475039118
18.9441586136818 -0.00448364991879435
18.9737747013569 0.0310743523850718
19.003390789032 0.118754148617383
19.0330068767071 0.0918890721114727
19.0626229643822 0.137979122867341
19.0922390520573 0.184107634218321
19.1218551397324 -0.0301420605022539
19.1514712274075 0.0681467053722832
19.1810873150826 0.0727239318419318
19.2107034027576 0.087756285573359
19.2403194904327 0.0507437665665648
19.2699355781078 0.222103041488215
19.2995516657829 0.0289174436716447
19.329167753458 0.117020306450186
19.3587838411331 0.132244963157172
19.3883999288082 -0.10249191954073
19.4180160164833 0.22530965835648
19.4476321041584 0.157316363515468
19.4772481918335 -0.0148051373970985
19.5068642795086 0.05269515561878
19.5364803671837 0.12023390922977
19.5660964548588 0.198227790102539
19.5957125425339 0.15126013157042
19.625328630209 -0.0206690663665881
19.6549447178841 -0.130059803708484
19.6845608055592 0.0261240506031346
19.7141768932343 0.130263032176532
19.7437929809093 0.161523807678374
19.7734090685844 -0.0780102895580056
19.8030251562595 -0.161255926199273
19.8326412439346 0.203453564421238
19.8622573316097 0.0682015156368603
19.8918734192848 0.162154594114261
19.9214895069599 0.0373961331867743
19.951105594635 0.0168427995210655
19.9807216823101 -0.00367207354953147
20.0103377699852 -0.0449818193583497
20.0399538576603 -0.0341697712387229
20.0695699453354 0.216264070809349
20.0991860330105 0.0292363734525326
20.1288021206856 0.0505804700241616
20.1584182083607 0.0198796938575688
20.1880342960358 0.0517173782860879
20.2176503837109 0.000260189976385328
20.247266471386 0.136341462261795
20.2768825590611 0.0641278618089826
20.3064986467361 -0.0601306113820512
20.3361147344112 0.128149376022027
20.3657308220863 0.0248011573545502
20.3953469097614 0.108991399282185
20.4249629974365 0.172386768471599
20.4545790851116 0.110820598256124
20.4841951727867 0.247209555302427
20.5138112604618 -0.10594636038949
20.5434273481369 0.0617695178470369
20.573043435812 0.0732738566786761
20.6026595234871 0.178566656105427
20.6322756111622 0.263064582793957
20.6618916988373 -0.00656569658906903
20.6915077865124 -0.119907515376983
20.7211238741875 0.0688724597635487
20.7507399618626 0.007690895499192
20.7803560495377 0.144464458496614
20.8099721372128 0.197943148755814
20.8395882248878 0.116043632943459
20.8692043125629 -0.080400755607117
20.898820400238 0.0981933164374185
20.9284364879131 0.224742515743732
20.9580525755882 0.163830175645158
20.9876686632633 0.0821229628083625
21.0172847509384 -0.0307957894333215
21.0469008386135 -0.0395094144132268
21.0765169262886 0.0455654212019796
21.1061330139637 0.0994287174122976
21.1357491016388 0.017913807551061
21.1653651893139 -0.0739793083817306
21.194981276989 -0.0304172970527438
21.2245973646641 0.0965165082046883
21.2542134523392 0.275572107390565
21.2838295400143 0.0171661671715544
21.3134456276894 0.040048687547655
21.3430617153645 0.0942196685188675
21.3726778030396 0.0546791100851918
21.4022938907146 0.0464270122466278
21.4319099783897 -0.0555366249968241
21.4615260660648 -0.0324618016451644
21.4911421537399 0.146901482301607
21.520758241415 0.0971365601768237
21.5503743290901 0.120326765313819
21.5799904167652 -0.0231112356207408
21.6096065044403 -0.124844109293522
21.6392225921154 0.0307265261242394
21.6688386797905 0.0196689554704466
21.6984547674656 0.0711498454117652
21.7280708551407 0.101835862614862
21.7576869428158 0.132560340413071
21.7873030304909 0.163323278806392
21.816919118166 0.142041344461491
21.8465352058411 0.172881204045036
21.8761512935162 -0.0879071424429749
21.9057673811913 0.0992596383307929
21.9353834688663 -0.0468684536336605
21.9649995565414 -0.015874751669669
21.9946156442165 -0.00567592244389903
22.0242317318916 0.129561367376983
22.0538478195667 0.108587117792976
22.0834639072418 0.0459846621374151
22.1130799949169 0.129254000410299
22.142696082592 -0.0999382007217055
22.1723121702671 0.129241392074735
22.2019282579422 0.00429277879962131
22.2315443456173 0.160632626119619
22.2611604332924 0.327427600701395
22.2907765209675 0.0359277025449498
22.3203926086426 0.10904959831695
22.3500086963177 0.192626621350728
22.3796247839928 -0.0258412283537155
22.4092408716679 -0.0463539507963802
22.438856959343 0.2665051206894
22.4684730470181 0.131485986103625
22.4980891346931 0.079838645446296
22.5277052223682 0.121979765384078
22.5573213100433 0.0599926792503059
22.5869373977184 0.112627387044979
22.6165534853935 0.123633888768096
22.6461695730686 0.00967885108632593
22.6757856607437 0.166595607333
22.7054017484188 0.0839674908414538
22.7350178360939 0.272211168278352
22.764633923769 -0.0186733603563047
22.7942500114441 0.127980571604151
22.8238660991192 -0.0169937025069492
22.8534821867943 0.0984871506437296
22.8830982744694 0.203589797722854
22.9127143621445 0.100397572063756
22.9423304498196 -0.0340061930002298
22.9719465374947 0.22746183586423
23.0015626251698 0.249384991990467
23.0311787128448 0.0942632753784837
23.0607948005199 -0.258736647305055
23.090410888195 0.0758018906065182
23.1200269758701 0.0457955557798698
23.1496430635452 0.0366610148816666
23.1792591512203 0.0796482679119085
23.2088752388954 -0.0856593517960711
23.2384913265705 0.134488155757728
23.2681074142456 0.104674123906638
23.2977235019207 0.0957318859839941
23.3273395895958 0.107661441989795
23.3569556772709 0.0362961252573744
23.386571764946 0.277469269120065
23.4161878526211 0.143680873577869
23.4458039402962 -0.0629857280358834
23.4754200279713 0.0741361309454764
23.5050361156464 0.0133797838552816
23.5346522033215 0.025578564026865
23.5642682909966 0.0482324714602269
23.5938843786716 0.060508172822034
23.6235004663467 0.0311556681122862
23.6531165540218 0.0643416239976502
23.6827326416969 0.035066040478126
23.712348729372 0.0474955842203802
23.7419648170471 0.0182969218910797
23.7715809047222 -0.0525299465097757
23.8011969923973 0.0954316456844806
23.8308130800724 -0.0169849681928179
23.8604291677475 0.120636878524995
23.8900452554226 -0.0958694808287465
23.9196613430977 -0.0935873795873762
23.9492774307728 0.104049747220159
23.9788935184479 -0.094107998710527
24.008509606123 0.0515227159538987
24.0381256937981 0.186775224546769
24.0677417814732 0.0303995270680852
24.0973578691483 -0.0426043764821538
24.1269739568233 0.0823468472293858
24.1565900444984 0.0094198648693703
24.1862061321735 -0.0322186568955333
24.2158222198486 -0.0321520513986583
24.2454383075237 0.0721196813599949
24.2750543951988 -0.0839867919529066
24.3046704828739 0.093278528662637
24.334286570549 0.0830823098732925
24.3639026582241 0.145841218345726
24.3935187458992 0.000305254079938533
24.4231348335743 -0.093108916257404
24.4527509212494 0.219765374000365
24.4823670089245 -0.0923218751467537
24.5119830965996 0.0643793363012392
24.5415991842747 -0.0913809916556563
24.5712152719498 -0.00751952568410641
24.6008313596249 0.0659637342158884
24.6304474473 0.108235454710995
24.6600635349751 0.0463789691345469
24.6896796226501 0.067894277486544
24.7192957103252 -0.139718620233014
24.7489117980003 0.0485402759758733
24.7785278856754 -0.0756623672201278
24.8081439733505 -0.0539932164876835
24.8377600610256 -0.0739522718267942
24.8673761487007 0.0415438000958734
24.8969922363758 -0.0304216673863469
24.9266083240509 -0.00859867427345562
24.956224411726 -0.0804872205654524
24.9858404994011 -0.0690039729290043
25.0154565870762 0.036267735302556
25.0450726747513 0.00616123746256114
25.0746887624264 -0.138490133115655
25.1043048501015 0.0918969569012402
25.1339209377766 0.0410725075132475
25.1635370254517 0.0736198520536999
25.1931531131268 0.0645389905225973
25.2227692008018 0.0242465895866067
25.2523852884769 0.171492649245728
25.282001376152 -0.00413949716670592
25.3116174638271 -0.0755665163173612
25.3412335515022 0.0405449251270953
25.3708496391773 0.000444827166663608
25.4004657268524 0.074966523134677
25.4300818145275 -0.0588066536355311
25.4596979022026 -0.119624703143961
25.4893139898777 0.0666583771145827
25.5189300775528 0.0863132513015712
25.5485461652279 0.0435065860836714
25.578162252903 0.16740504812755
25.6077783405781 0.0100919707665407
25.6373944282532 0.0299006873339763
25.6670105159283 0.153914531163191
25.6966266036034 -0.024116497745817
25.7262426912785 -0.0562757327263792
25.7558587789536 0.0574368262215037
25.7854748666286 0.160771179097831
25.8150909543037 0.107893992569271
25.8447070419788 -0.0178614000308436
25.8743231296539 0.0855883346308198
25.903939217329 -0.0609234701124052
25.9335553050041 -0.019896814260518
25.9631713926792 -0.0309150311468527
25.9927874803543 -0.021061454104742
26.0224035680294 0.00966391686581358
26.0520196557045 0.0925110817648145
26.0816357433796 0.0816467072589271
26.1112518310547 -0.00209587331851524
26.1408679187298 -0.0128833266341791
26.1704840064049 -0.0652989860213976
26.20010009408 -0.00309285148017113
26.2297161817551 -0.149181589677166
26.2593322694302 0.0901847993876173
26.2889483571053 -0.118327017619154
26.3185644447804 0.00653295930251951
26.3481805324554 -0.0873186031806951
26.3777966201305 0.110534961597869
26.4074127078056 -0.00407301302845542
26.4370287954807 -0.0248925270596678
26.4666448831558 -0.0560902471624352
26.4962609708309 0.204417159996576
26.525877058506 0.0587130277506989
26.5554931461811 -0.066119310566733
26.5851092338562 -0.0554965216223865
26.6147253215313 -0.0344186054162615
26.6443414092064 -0.0341355619483581
26.6739574968815 0.028685942114657
26.7035735845566 0.0811292401061176
26.7331896722317 0.0711109986926898
26.7628057599068 -0.0117854487922929
26.7924218475819 -0.0113101023488306
26.822037935257 0.0725370380230771
26.8516540229321 0.000172638990096452
26.8812701106071 0.0215967005522276
26.9108861982822 -0.0715241106238628
26.9405022859573 -0.018773127871508
26.9701183736324 0.0756829821426253
26.9997344613075 0.149344219418537
27.0293505489826 -0.0477894160437728
27.0589666366577 0.0467820757556957
27.0885827243328 0.172642028150276
27.1181988120079 0.121457107806635
27.147814899683 0.132810648058106
27.1774309873581 0.112952648904688
27.2070470750332 0.280633110346382
27.2366631627083 0.0212686990498552
27.2662792503834 0.16819274834844
27.2958953380585 0.0339052582421361
27.3255114257336 0.0767395620642775
27.3551275134087 0.275862326481531
27.3847436010838 -0.0770597818394376
27.4143596887589 0.0596399037680395
27.4439757764339 -0.126538616696038
27.473591864109 -0.0418453432316717
27.5032079517841 0.0845530574944739
27.5328240394592 0.148489918815731
27.5624401271343 0.108298574065434
27.5920562148094 0.130645689910248
27.6216723024845 0.132197933016841
27.6512883901596 0.144205303385212
27.6809044778347 0.0520844676820286
27.7105205655098 0.13708542590729
27.7401366531849 0.0450415113943302
27.76975274086 -0.0573806091901847
27.7993688285351 -0.0243476025129212
27.8289849162102 -0.0225261352405459
27.8586010038853 -0.0727495407063918
27.8882170915604 -0.0604344855771264
27.9178331792355 -0.0793309698527489
27.9474492669106 0.026172353490569
27.9770653545856 -0.0453691959043345
28.0066814422607 -0.158538951370793
28.0362975299358 0.0929130870911938
28.0659136176109 -0.103513080518374
28.095529705286 0.0438492124671691
28.1251457929611 -0.0379167006188421
28.1547618806362 0.0470225135569251
28.1843779683113 0.0382501883278044
28.2139940559864 0.164932990360462
28.2436101436615 -0.0104290803451024
28.2732262313366 -0.0295026904555546
28.3028423190117 -0.00687117330422848
28.3324584066868 -0.0779511955577904
28.3620744943619 0.0151437056094418
28.391690582037 -0.0792229326282142
28.4213066697121 0.128532223062575
28.4509227573872 0.117575839348476
28.4805388450623 0.148324582896155
28.5101549327374 0.179111787038946
28.5397710204124 0.0224374517768494
28.5693871080875 0.0428849104431976
28.5990031957626 0.000870829704657461
28.6286192834377 0.146395209561229
28.6582353711128 0.094041383346246
28.6878514587879 0.093809351059708
28.717467546463 -0.0938842206317182
28.7470836341381 0.0309606682719674
28.7766997218132 -0.0108226488959019
28.8063158094883 -0.000484172135326033
28.8359318971634 0.114059431887028
28.8655479848385 -0.00052517016217235
28.8951640725136 -0.000487978282927681
28.9247801601887 -0.0108289924752379
28.9543962478638 0.197618453927563
28.9840123355389 -0.0418123057411899
29.013628423214 4.53951851685508E-05
29.0432445108891 0.104441556706639
29.0728605985641 -0.0723738211767792
29.1024766862392 -0.072067405131752
29.1320927739143 0.178277471508387
29.1617088615894 0.230744142076971
29.1913249492645 0.366582606574
29.2209410369396 0.408709531666141
29.2505571246147 1.12795825068673
29.2801732122898 3.95141209696909
29.3097892999649 3.46240440384657
29.33940538764 1.81718517131916
29.3690214753151 2.25533773272019
29.3986375629902 1.235195421383
29.4282536506653 0.142174903974259
29.4578697383404 0.267942847160627
29.4874858260155 0.0708325842754411
29.5171019136906 0.196677448652034
29.5467180013657 0.062144106957071
29.5763340890408 0.000565892523886946
29.6059501767159 0.022359472019148
29.6355662643909 -0.0808084878904792
29.665182352066 0.149395346128339
29.6947984397411 0.306720974075602
29.7244145274162 -0.00466493738202323
29.7540306150913 0.0798209450887968
29.7836467027664 0.0810119548213952
29.8132627904415 0.0509914251491056
29.8428788781166 -0.114407310594739
29.8724949657917 -0.0409696492124131
29.9021110534668 0.0429231394316915
29.9317271411419 0.147687722004241
29.961343228817 0.127490765171902
29.9909593164921 0.0969156022680089
30.0205754041672 -0.0377877667074397
30.0501914918423 0.0150473249122238
30.0798075795174 0.067920877126999
30.1094236671925 -0.097917110063114
30.1390397548676 0.100866696675218
30.1686558425426 0.0601056306753287
30.1982719302177 0.0297996919372178
30.2278880178928 0.187032213794219
30.2575041055679 0.0422198629129981
30.287120193243 -0.00880402737311081
30.3167362809181 0.0443772096025588
30.3463523685932 0.0767635738400069
30.3759684562683 -0.0783116013274333
30.4055845439434 0.00623501743357158
30.4352006316185 0.069986763456355
30.4648167192936 0.0608603034075836
30.4944328069687 -0.0419776960460759
30.5240488946438 0.0114727650953762
30.5536649823189 0.0962116868319401
30.583281069994 0.0664057358302826
30.6128971576691 -0.119611754576263
30.6425132453442 -0.058418024189156
30.6721293330193 0.148647500126396
30.7017454206944 0.0120014850370606
30.7313615083694 0.0837272638761699
30.7609775960445 0.228408169977058
30.7905936837196 1.08146087000639
30.8202097713947 2.01788536396417
30.8498258590698 1.16268165185039
30.8794419467449 0.651266400331727
30.90905803442 1.19197294274151
30.9386741220951 0.524384612413065
30.9682902097702 0.231834742679735
30.9979062974453 0.147656666874851
31.0275223851204 0.271850384998412
31.0571384727955 0.146082563717084
31.0867545604706 -0.0838134636357986
31.1163706481457 0.332162302939764
31.1459867358208 -0.0330734698895615
31.1756028234959 0.122562551209558
31.205218911171 0.101153699570456
31.2348349988461 0.111033308526466
31.2644510865211 0.214701378077588
31.2940671741962 0.120491241557154
31.3236832618713 0.0367362322984996
31.3532993495464 0.13010301696829
31.3829154372215 0.213091595566525
31.4125315248966 0.358618634759873
31.4421476125717 0.379184134548332
31.4717637002468 0.837288094931903
31.5013797879219 0.889180515910585
31.530995875597 1.37861139748438
31.5606119632721 1.18058073965329
31.5902280509472 0.680505209083971
31.6198441386223 0.670051472443101
31.6494602262974 0.492969529730676
31.6790763139725 0.170092714280029
31.7086924016476 0.138921026091161
31.7383084893227 0.0140377984974051
31.7679245769978 0.0766930314987606
31.7975406646729 0.0664700584285612
31.8271567523479 0.0250355459534737
31.856772840023 0.0773894940734979
31.8863889276981 0.0568652361219674
31.9160050153732 -0.0469538945677848
31.9456211030483 0.203432102004242
31.9752371907234 -0.0253101074952869
32.0048532783985 0.068902810266963
32.0344693660736 -0.0451791447090087
32.0640854537487 0.00744402757679818
32.0937015414238 -0.10656100620895
32.1233176290989 0.00863908726708063
32.152933716774 0.10304430800489
32.1825498044491 -0.0733453439955232
32.2121658921242 0.156553464599176
32.2417819797993 -0.019759266211013
32.2713980674744 0.106049796907243
32.3010141551495 -0.080602679379389
32.3306302428246 0.034866638262424
32.3602463304996 -0.0475422501673178
32.3898624181747 0.0680039886647187
32.4194785058498 0.0481720214252005
32.4490945935249 0.122128514780794
32.4787106812 0.0815401353981661
32.5083267688751 0.13474021661065
32.5379428565502 -0.0411879082484211
32.5675589442253 -0.0087442391790471
32.5971750319004 0.159154557152105
32.6267911195755 -0.0583248525882969
32.6564072072506 -0.0361824684002541
32.6860232949257 0.00683170971623381
32.7156393826008 -0.0751156515721665
32.7452554702759 -0.00195868611546146
32.774871557951 0.0712367399363553
32.8044876456261 0.0923872932499505
32.8341037333012 0.134409640491991
32.8637198209763 0.12438711499581
32.8933359086514 -0.062680283238593
32.9229519963264 -0.0205425542112173
32.9525680840015 0.125800302077937
32.9821841716766 0.147181618962203
33.0118002593517 -0.0709819368917526
33.0414163470268 -0.0078570321505963
33.0710324347019 -0.0176103334809948
33.100648522377 0.0664248257837183
33.1302646100521 -0.0265848876897899
33.1598806977272 0.10961052609848
33.1894967854023 0.0375110671485288
33.2191128730774 0.111283402127022
33.2487289607525 -0.106572468966039
33.2783450484276 -0.074389879463988
33.3079611361027 -0.00114015042763138
33.3375772237778 0.00964803920383717
33.3671933114529 0.0204746894304173
33.396809399128 0.281339800252109
33.4264254868031 -0.10358996166442
33.4560415744781 0.136518737014162
33.4856576621532 0.0745825629545229
33.5152737498283 -0.143565150510005
33.5448898375034 0.13832559662058
33.5745059251785 -0.017245195653724
33.6041220128536 0.129305806000417
33.6337381005287 0.0467286015830037
33.6633541882038 -0.139976808905965
33.6929702758789 0.0900229078668453
33.722586363554 0.0804777519014338
33.7522024512291 0.123054389864467
33.7818185389042 0.0198361550892795
33.8114346265793 0.0624897142425366
33.8410507142544 -0.134401599342428
33.8706668019295 0.127078881001053
33.9002828896046 -0.163485511393688
33.9298989772797 -0.0581781098599833
33.9595150649548 0.109667752268833
33.9891311526299 0.142135408326094
34.0187472403049 0.00797485831180067
34.04836332798 0.0196861022259522
34.0779794156551 -0.103980859931451
34.1075955033302 -0.0106431419408165
34.1372115910053 0.0410663699782632
34.1668276786804 -0.0217689908408787
34.1964437663555 0.0925174422684245
34.2260598540306 -0.0223243306938271
34.2556759417057 0.1232890236057
34.2852920293808 -0.0435591614996618
34.3149081170559 0.133381113990089
34.344524204731 0.029109850074951
34.3741402924061 0.0602937134215917
34.4037563800812 -0.0543172959699892
34.4333724677563 0.0394434885668751
34.4629885554314 0.0603260670321846
34.4926046431065 0.0187471060926057
34.5222207307816 -0.116543394251861
34.5518368184567 0.0711212326654501
34.5814529061317 -0.0849256798221266
34.6110689938068 0.154899201618742
34.6406850814819 0.082262543654722
34.670301169157 -0.084085653714186
34.6999172568321 -0.0108120571546488
34.7295333445072 -0.0729166666666666
34.7591494321823 -0.00108570467999736
34.7887655198574 0.122867051235117
34.8183816075325 0.090608267745343
34.8479976952076 0.027137944850681
34.8776137828827 -0.0154605841155361
34.9072298705578 0.181562680846692
34.9368459582329 0.107791073070699
34.966462045908 0.0653079258898173
34.9960781335831 0.0541132393040475
35.0256942212582 0.115873679980056
35.0553103089333 -0.0306607520821567
35.0849263966084 0.020759943117409
35.1145424842834 0.0618024322454197
35.1441585719585 -0.0533666180314578
35.1737746596336 0.16483612562011
35.2033907473087 -0.0544226701332106
35.2330068349838 0.132606994708581
35.2626229226589 0.0280084534788172
35.292239010334 -0.097384960489168
35.3218550980091 0.0897600861379587
35.3514711856842 -0.0147230733064695
35.3810872733593 0.130832227844214
35.4107033610344 0.0472593229233429
35.4403194487095 -0.0779417880690833
35.4699355363846 -0.0372174059826557
35.4995516240597 0.159795436698884
35.5291677117348 -0.122319926691132
35.5587837994099 0.137269837180631
35.588399887085 0.0427313949808396
35.6180159747601 -0.0309352532905073
35.6476320624352 -0.177480107633409
35.6772481501102 0.0510134986188013
35.7068642377853 0.0816288987994567
35.7364803254604 -0.0127172404247762
35.7660964131355 -0.0445249190538972
35.7957125008106 0.0174558629120936
35.8253285884857 0.0065584388065294
35.8549446761608 -0.0563838580372562
35.8845607638359 -0.0880376942859301
35.914176851511 0.0990969300605078
35.9437929391861 0.0362700150020575
35.9734090268612 0.0255648938720523
36.0030251145363 0.181564900003826
36.0326412022114 -0.0269799666026225
36.0622572898865 0.014513627386041
36.0918733775616 0.0352123486364831
36.1214894652367 0.26428286381537
36.1511055529118 0.0246418395893692
36.1807216405869 -0.00662739070818674
36.2103377282619 -0.0170248270772975
36.239953815937 0.0976161971487036
36.2695699036121 0.10812901530315
36.2991859912872 0.0561802940527076
36.3288020789623 0.0563533667307108
36.3584181666374 0.150314900003826
36.3880342543125 0.233898227205386
36.4176503419876 0.0258533483353909
36.4472664296627 -0.192569736606159
36.4768825173378 0.13071230571407
36.5064986050129 -0.0459671913705896
36.536114692688 0.10030843880653
36.5657307803631 -0.00337747042123981
36.5953468680382 -0.0445249190538971
36.6249629557133 0.0706160929085573
36.6545790433884 -0.0642044345338766
36.6841951310635 0.0405968319521348
36.7138112187386 -0.0837301076334087
36.7434273064137 0.177398080042826
36.7730433940887 0.0427313949808396
36.8026594817638 0.0331031705139647
36.8322755694389 -0.132736593357798
36.861891657114 0.0243787700322172
36.8915077447891 0.0669492606840111
36.9211238324642 -0.140441788069083
36.9507399201393 -0.0562554637418992
36.9803560078144 0.00713598784706326
37.0099720954895 0.0497325666978043
37.0395881831646 0.0819509394769904
37.0692042708397 0.0621244395179549
37.0988203585148 -0.0305802665126355
37.1284364461899 -0.060746511948114
37.158052533865 0.0966257032115193
37.1876686215401 0.222786378966264
37.2172847092152 0.161485515316121
37.2469007968903 -0.0456102210722434
37.2765168845654 0.0181658364678371
37.3061329722404 0.0194803546030293
37.3357490599155 -0.0729166666666666
37.3653651475906 -0.0418589696422256
37.3949812352657 0.0309038546439939
37.4245973229408 0.0516218061919917
37.4542134106159 0.0827948850017682
37.483829498291 0.0306730910733232
37.5134455859661 0.155673091073323
37.5430616736412 -0.0526217816648984
37.5726777613163 0.0203718061919917
37.6022938489914 0.0621538546439939
37.6319099366665 -0.0314423029755588
37.6615260243416 -0.0729166666666666
37.6911421120167 -0.0527221758336764
37.7207581996918 0.0300107755944257
37.7503742873669 -0.095551145715694
37.779990375042 0.101842060235965
37.8096064627171 0.122190393449402
37.8392225503922 -0.0553394794087151
37.8688386380672 -0.0661642250050541
37.8984547257423 0.120966156660385
37.9280708134174 0.0581349989209367
37.9576869010925 0.0578423017765997
37.9873029887676 0.0575880652273745
38.0169190764427 -0.0051277107267389
38.0465351641178 -0.0365550260857405
38.0761512517929 0.109139452483703
38.105767339468 0.0152890583149251
38.1353834271431 0.108977124741259
38.1649995148182 0.0360369850960379
38.1946156024933 0.0048019727125953
38.2242316901684 0.109022087590931
38.2538477778435 -0.00546933693562102
38.2834638655186 -0.0157556342003949
38.3130799531937 0.0469131957966097
38.3426960408688 0.00545381972205938
38.3723121285439 -0.004717095757379
38.4019282162189 0.0580671160249611
38.431544303894 0.120889788402413
38.4611603915691 0.121250921374976
38.4907764792442 0.0695671816093184
38.5203925669193 0.122088569105439
38.5500086545944 0.0704817505300046
38.5796247422695 0.0189133925496821
38.6092408299446 0.175716828497805
38.6388569176197 0.020058725041039
38.6684730052948 0.135272415512719
38.6980890929699 -0.0515587667538234
38.727705180645 0.0012318449080797
38.7573212683201 -0.00843908283490546
38.7869373559952 0.221511783350555
38.8165534436703 0.0556677767977931
38.8461695313454 0.0148622308401435
38.8757856190205 0.0678451454776057
38.9054017066956 0.0479498540435128
38.9350177943707 -0.0239903101288015
38.9646338820457 -0.0542253470393372
38.9942499697208 0.217661409978572
39.0238660573959 0.0833366275915931
39.053482145071 0.105300305799726
39.0830982327461 0.0856357779363039
39.1127143204212 -0.00690695599867286
39.1423304080963 0.0151721039947955
39.1719464957714 0.0893729579167089
39.2015625834465 0.0594456057670674
39.2311786711216 -0.0641932857874623
39.2607947587967 0.197622949919786
39.2904108464718 0.0115609795554804
39.3200269341469 -0.0494625302137138
39.349643021822 -0.0166975793877963
39.3792591094971 0.0577724986998998
39.4088751971722 -0.0135522959506258
39.4384912848473 -0.0327552966727062
39.4681073725224 0.375163496533659
39.4977234601974 -0.123129249664865
39.5273395478725 -0.04846686860161
39.5569556355476 -0.0987660269432432
39.5865717232227 0.0566037588825361
39.6161878108978 0.066178671970094
39.6458038985729 0.00287537898609691
39.675419986248 -0.0291394534027885
39.7050360739231 0.0222175081367714
39.7346521615982 0.00069626360477637
39.7642682492733 0.0104634796678931
39.7938843369484 0.0619358229927884
39.8235004246235 -0.0219700397538712
39.8531165122986 0.0191625580945809
39.8827325999737 0.0603336165381448
39.9123486876488 -0.169290197756513
39.9419647753239 -0.0238755514560585
39.971580862999 0.0694942221061742
40.0011969506741 0.0379024562635186
40.0308130383492 -0.024900848984025
40.0604291260242 -0.00433236030312356
40.0900452136993 0.037107922306223
40.1196613013744 -0.0464133344893188
40.1492773890495 -0.0153127973564153
40.1788934767246 0.0991595337049334
40.2085095643997 0.0261703253613937
40.2381256520748 -0.109280422387034
40.2677417397499 0.0573906237929833
40.297357827425 0.0678501305681124
40.3269739151001 0.02626476460502
40.3565900027752 0.0472178592370394
40.3862060904503 0.151542747797504
40.4158221781254 0.172572763619747
40.4454382658005 0.0686412400371017
40.4750543534756 0.0272481770495683
40.5046704411507 0.0588102413238133
40.5342865288258 0.0279107661931701
40.5639026165009 0.163716418324305
40.5935187041759 0.0287271977172192
40.623134791851 -0.0437235622947553
40.6527508795261 -0.0223858617116178
40.6823669672012 -0.0114263672000354
40.7119830548763 0.062071587906659
40.7415991425514 -0.145641996391535
40.7712152302265 -0.0525376370472719
40.8008313179016 0.040605182892103
40.8304474055767 0.16503646342659
40.8600634932518 0.0915895378895215
40.8896795809269 0.018181072947565
40.919295668602 -0.013522264732613
40.9489117562771 0.00689619151565424
40.9785278439522 0.1315197750257
41.0081439316273 0.0686818191308574
41.0377600193024 0.0371323238311266
41.0673761069775 -0.0568787108734923
41.0969921946526 -0.0987679516496662
41.1266082823277 0.0673708986844724
41.1562243700027 0.21271487628039
41.1858404576778 0.087263981138085
41.2154565453529 0.0243515465908923
41.245072633028 0.128144239305478
41.2746887207031 -0.0284412740514911
41.3043048083782 0.0337616731866516
41.3339208960533 0.0751697476865727
41.3635369837284 -0.00838371721839426
41.3931530714035 0.0747679451384171
41.4227691590786 -0.0295419319096596
41.4523852467537 0.199519984970709
41.4820013344288 -0.0297129708871444
41.5116174221039 0.0640092005167808
41.541233509779 -0.0193135008175155
41.5708495974541 0.0432355917766334
41.6004656851292 0.137073144965894
41.6300817728043 0.0642824920835999
41.6596978604794 -0.0188863668702491
41.6893139481544 0.0854832347710136
41.7189300358295 -0.0601087029926118
41.7485461235046 -0.0285788468277922
41.7781622111797 -0.0699271967345275
41.8077782988548 0.0450129139538491
41.8373943865299 0.0141581519040042
41.867010474205 0.045841850449271
41.8966265618801 0.00464734292298308
41.9262426495552 0.0989079626584735
41.9558587372303 -0.0151262903442576
41.9854748249054 0.0687945839147898
42.0150909125805 0.0173372521022822
42.0447070002556 0.0492517142182199
42.0743230879307 0.00828797026260264
42.1039391756058 0.00902935356876389
42.1335552632809 0.0306425308033703
42.163171350956 0.0106275019664218
42.1927874386311 -0.0197657329420816
42.2224035263062 0.0540461594111935
42.2520196139812 0.0862298456929137
42.2816357016563 -0.0065480074302543
42.3112517893314 0.0777959333750229
42.3408678770065 0.0684283347754119
42.3704839646816 0.0382658634375793
42.4001000523567 0.0706418526948585
42.4297161400318 0.0822229692139161
42.4593322277069 0.104259212994752
42.488948315382 0.199250584037367
42.5185644030571 0.17969708234176
42.5481804907322 0.0560153745745982
42.5777965784073 0.171955460735882
42.6074126660824 0.0171006741589433
42.6370287537575 0.112284348177117
42.6666448414326 -0.146660183876264
42.6962609291077 0.000683744665466057
42.7258770167828 -0.0498505328643582
42.7554931044579 -0.0690963497990708
42.785109192133 0.03326756034828
42.814725279808 0.146086597757409
42.8443413674831 0.0714440957616503
42.8739574551582 -0.0031599456389968
42.9035735428333 0.047274473555468
42.9331896305084 0.108164020011711
42.9628057181835 0.0649253603963993
42.9924218058586 0.0529751613761994
43.0220378935337 0.00981342295111132
43.0516539812088 0.0604401451211348
43.0812700688839 0.0798553278862704
43.110886156559 0.0368089712465176
43.1405022442341 0.10838440853521
43.1701183319092 -0.0908350269143192
43.1997344195843 0.0537339982312635
43.2293505072594 0.000424817305291314
43.2589665949345 0.0409040969744309
43.2885826826096 -0.0852448294279844
43.3181987702847 0.0907280380980454
43.3478148579597 -0.045760633780813
43.3774309456348 0.0573724882687738
43.4070470333099 0.129294070913472
43.436663120985 0.0241707808199494
43.4662792086601 0.0336692846548715
43.4958952963352 0.0640395824182388
43.5255113840103 0.000698340776717932
43.5551274716854 -0.0105211069363578
43.5847435593605 0.0720479059456781
43.6143596470356 0.0713220460894927
43.6439757347107 0.0393846468284189
43.6735918223858 -0.0341809585042097
43.7032079100609 0.00687523009160684
43.732823997736 -0.0561967873841315
43.7624400854111 -0.160897010931425
43.7920561730862 0.213607892783061
43.8216722607613 0.150651257092658
43.8512883484364 0.0148164153306999
43.8809044361115 0.0248533674971873
43.9105205237865 -0.00673788640788031
43.9401366114616 0.0346259869488306
43.9697526991367 -0.0593883457660134
43.9993687868118 0.0237191154475879
44.0289848744869 0.00269837058963407
44.058600962162 -0.0703672470065411
44.0882170498371 -0.0704777373409378
44.1178331375122 -0.0601331004135561
44.1474492251873 0.0960833304422707
44.1770653128624 -0.0184951114401239
44.2066814005375 -0.0184517593940735
44.2362974882126 -0.00795328008624463
44.2659135758877 -0.101583006849971
44.2955296635628 0.0444090603147486
44.3251457512379 -0.0803937452587538
44.354761838913 0.138591909762856
44.3843779265881 0.170116025379577
44.4139940142632 0.0870952682580766
44.4436101019382 -0.0688036949349786
44.4732261896133 0.025335802467078
44.5028422772884 0.036180427130913
44.5324583649635 -0.119603154276807
44.5620744526386 -0.0269587990334176
44.5916905403137 0.190724016805083
44.6213066279888 -0.060304706761304
44.6509227156639 -0.0612949697325794
44.680538803339 0.0940032278912569
44.7101548910141 0.0722565527768718
44.7397709786892 -0.0536183284090682
44.7693870663643 -0.0648714156665632
44.7990031540394 -0.0448360423289462
44.8286192417145 0.0273211249371157
44.8582353293896 0.0995167527982895
44.8878514170647 0.00508417458790855
44.9174675047398 0.129440056972639
44.9470835924149 0.0350843999524818
44.97669968009 -0.090482796472564
45.006315767765 0.0131551343641688
45.0359318554401 0.0543315257960134
45.0655479431152 0.0851297111563031
45.0951640307903 0.0951330237783714
45.1247801184654 0.0322581303288847
45.1543962061405 0.115255030807843
45.1840122938156 0.14620705854858
45.2136283814907 0.145947546884429
45.2432444691658 0.124893162482056
45.2728605568409 0.301793905341461
45.302476644516 0.197483108795979
45.3320927321911 0.186960772845608
45.3617088198662 0.218143564157016
45.3913249075413 -0.0631351839364646
45.4209409952164 0.0514578618985
45.4505570828915 0.12442270166191
45.4801731705666 0.0620093353537646
45.5097892582417 0.0204677629740646
45.5394053459167 -0.0106186821438569
45.5690214335918 -0.0729166666666666
45.5986375212669 0.0211877011098885
45.628253608942 0.0215805294815554
45.6578696966171 -0.0196548482183324
45.6874857842922 -0.0608517653231085
45.7171018719673 -0.0603435551661062
45.7467179596424 0.00270311558600789
45.7763340473175 0.0137049135999004
45.8059501349926 0.0976618388755716
45.8355662226677 0.0149905580796876
45.8651823103428 0.0261077378789156
45.8947983980179 0.0685133782732554
45.924414485693 -0.0244591874039596
45.9540305733681 -0.086143292486063
45.9836466610432 0.123044396360279
46.0132627487183 0.0822705458017325
46.0428788363934 0.072785155838298
46.0724949240685 -0.0304117735300248
46.1021110117435 0.0539297576967642
46.1317270994186 0.00289308285199841
46.1613431870937 -0.037688464730989
46.1909592747688 -0.0782315517188646
46.2205753624439 0.141680488555038
46.250191450119 0.0387143227573863
46.2798075377941 -0.0121300491118205
46.3094236254692 0.197480706280751
46.3390397131443 0.0112965889351012
46.3686558008194 0.043900932184563
46.3982718884945 0.139043736029137
46.4278879761696 0.00505833380215559
46.4575040638447 0.0273613921702862
46.4871201515198 0.0392862444668619
46.5167362391949 0.228332890691883
46.54635232687 0.0111679975120154
46.5759684145451 0.00237489826059323
46.6055845022202 -0.0272130737290505
46.6352005898952 0.0474040815430842
46.6648166775703 -0.0550236359230027
46.6944327652454 0.0717537738726891
46.7240488529205 0.250652977596826
46.7536649405956 -0.0704093580839256
46.7832810282707 0.202316766830435
46.8128971159458 0.0688313523399069
46.8425132036209 0.0499677317778243
46.872129291296 -0.0313574281891467
46.9017453789711 0.0123558724389943
46.9313614666462 -0.0272256996710863
46.9609775543213 0.172814522147278
46.9905936419964 0.258309871227421
47.0202097296715 0.0105103475693425
47.0498258173466 0.0335826178397091
47.0794419050217 -0.0683066512948126
47.1090579926968 -0.0273305928267293
47.1386740803719 -0.048816073763534
47.168290168047 0.0651535725614396
47.197906255722 0.0854116794815249
47.2275223433971 0.324458246996722
47.2571384310722 0.0635432751070312
47.2867545187473 -0.041083236187548
47.3163706064224 0.0209953797796512
47.3459866940975 -0.0835542103247043
47.3756027817726 0.166101326832718
47.4052188694477 -0.0425380087480802
47.4348349571228 -0.0115555504004338
47.4644510447979 0.00904870187565787
47.494067132473 0.00885808141352795
47.5236832201481 0.175372588213176
47.5532993078232 0.123175555607937
47.5829153954983 0.143933650264475
47.6125314831734 0.143896872182793
47.6421475708485 0.0188985546962218
47.6717636585236 0.258522031138096
47.7013797461987 0.0190173015084153
47.7309958338737 -0.116282300859487
47.7606119215488 0.227623224034389
47.7902280092239 0.050733876190044
47.819844096899 0.0822163222741438
47.8494601845741 -0.0216794377133112
47.8790762722492 0.0202965962276789
47.9086923599243 -0.0210222425695525
47.9383084475994 -0.114385954105006
47.9679245352745 0.0299477677908053
47.9975406229496 0.0180699502817278
48.0271567106247 0.152063926701095
48.0567727982998 0.181929697048908
48.0863888859749 0.0764172613251661
48.11600497365 0.179276619529869
48.1456210613251 -0.00949222833698249
48.1752371490002 -0.0107226156087225
48.2048532366753 0.0818354577146493
48.2344693243504 0.1223486582998
48.2640854120255 0.183733652813395
48.2937014997005 0.0576571079221022
48.3233175873756 -0.0162976430407454
48.3529336750507 -0.0172972667418146
48.3825497627258 0.0546582368188945
48.4121658504009 0.157902200974716
48.441781938076 -0.0721487076076849
48.4713980257511 0.0415888444050264
48.5010141134262 0.134531523679516
48.5306302011013 -0.116237336450882
48.5602462887764 0.174698930680498
48.5898623764515 0.017756991740323
48.6194784641266 0.11085351339526
48.6490945518017 0.151905162311975
48.6787106394768 -0.129921394842864
48.7083267271519 -0.00545949140259172
48.737942814827 0.0669575392994591
48.7675589025021 0.139413030596622
48.7971749901772 0.191073649155563
48.8267910778522 -0.0176439383570509
48.8564071655273 0.23201026805878
48.8860232532024 0.0233696017363901
48.9156393408775 -0.0706492706575548
48.9452554285526 -0.0614173010318393
48.9748715162277 0.124936462522321
49.0044876039028 0.0925786866715939
49.0341036915779 0.0185927047493114
49.063719779253 -0.0866048165778592
49.0933358669281 -0.00426387730991795
49.1229519546032 -0.0260511441135317
49.1525680422783 0.0459500496779665
49.1821841299534 -0.132010295935424
49.2118002176285 0.117151152379631
49.2414163053036 0.189267727956465
49.2710323929787 0.0218394307950769
49.3006484806538 0.0211162608954674
49.3302645683289 0.0620982182576363
49.359880656004 0.0822853028815836
49.389496743679 0.144177514767309
49.4191128313541 0.122774853914814
49.4487289190292 0.0493273203240966
49.4783450067043 0.0175849139951578
49.5079610943794 -0.0349523650720026
49.5375771820545 -0.0353678502107178
49.5671932697296 -0.0357448747543211
49.5968093574047 0.0576665612971873
49.6264254450798 0.119866457943807
49.6560415327549 0.00502148185220619
49.68565762043 0.108964966355717
49.7152737081051 0.150446911454339
49.7448897957802 0.00446731714807302
49.7745058834553 0.0876928501035855
49.8041219711304 0.129290176987543
49.8337380588055 0.0355092977999459
49.8633541464806 0.0146835458741273
49.8929702341557 0.098062921210087
49.9225863218308 0.108564090474492
49.9522024095058 0.212853720334009
49.9818184971809 0.15051514412197
50.011434584856 0.0882150285050439
50.0410506725311 0.0259533734832292
50.0706667602062 -0.0779364876101402
50.1002828478813 -0.0172928119765994
50.1298989355564 0.0538059909187197
50.1595150232315 -0.0625567455908492
50.1891311109066 0.14403564516136
50.2187471985817 0.00691649650868165
50.2483632862568 0.0260858084511146
50.2779793739319 0.0557102476553262
50.307595461607 -0.175043519212017
50.3372115492821 0.0525745078490847
50.3668276369572 -0.0635190044947017
50.3964437246323 0.0287592770899571
50.4260598123074 0.0794093526030608
50.4556758999825 0.02593122204461
50.4852919876575 -0.0483417812520627
50.5149080753326 -0.0184096572869568
50.5445241630077 -0.050939072726739
50.5741402506828 0.114486639095257
50.6037563383579 0.0507841448456986
50.633372426033 -0.0545465554754151
50.6629885137081 0.0276612047985833
50.6926046013832 0.00574075900102655
50.7222206890583 0.119275440465248
50.7518367767334 0.0557652491912487
50.7814528644085 -0.00770648148763919
50.8110689520836 0.241360248428585
50.8406850397587 0.0946321056065871
50.8703011274338 -0.0624742432869654
50.8999172151089 0.0512912017479272
50.929533302784 0.113011774044598
50.9591493904591 -0.0648125263969521
50.9887654781342 0.0594849670899426
51.0183815658093 -0.107845745494718
51.0479976534843 0.0269453358490673
51.0776137411594 0.0471915444546308
51.1072298288345 0.0362262136553061
51.1368459165096 -0.0788673232155737
51.1664620041847 0.0352442671753251
51.1960780918598 -0.0276890151719975
51.2256941795349 -0.0489171702575418
51.25531026721 0.0028098019186924
51.2849263548851 0.0233252346900383
51.3145424425602 0.116795794723163
51.3441585302353 -0.0917785179819341
51.3737746179104 0.147602296574747
51.4033907055855 0.0953549050598738
51.4330067932606 0.043145974140112
51.4626228809357 -0.0402744961845379
51.4922389686108 0.0742601607525907
51.5218550562859 -0.00908338838183564
51.551471143961 0.03261152307885
51.581087231636 -0.113155104865353
51.6107033193111 0.0223667277855564
51.6403194069862 -0.102489645635089
51.6699354946613 0.0539424415393767
51.6995515823364 0.0854129893089545
51.7291676700115 -0.101828002326356
51.7587837576866 0.0130527999667789
51.7883998453617 0.0342220628550255
51.8180159330368 0.0137631196717172
51.8476320207119 -0.100407362916479
51.877248108387 0.097960615090436
51.9068641960621 0.046367053692463
51.9364802837372 0.0885619528896019
51.9660963714123 0.0474619793485193
51.9957124590874 0.100150466402548
52.0253285467625 0.0174607473850227
52.0549446344376 -0.00269051103739137
52.0845607221127 -0.0228033088646934
52.1141768097878 0.0196223539031163
52.1437928974628 0.0620864772660377
52.1734089851379 -0.0099942721092624
52.203025072813 -0.0612032275561173
52.2326411604881 -0.0915403890745271
52.2622572481632 0.107327576668842
52.2918733358383 0.129150669673989
52.3214894235134 -0.0677377767257524
52.3511055111885 0.0687455708029516
52.3807215988636 -0.00306595440656587
52.4103376865387 0.0501609809790285
52.4399537742138 -0.0736569563735987
52.4695698618889 -0.0514792236186187
52.499185949564 -0.0188463636018601
52.5288020372391 0.117991623676677
52.5584181249142 0.0361180715503259
52.5880342125893 0.0792829800190865
52.6176503002644 -0.096263650917041
52.6472663879395 0.165728178741943
52.6768824756145 -0.030574864337294
52.7064985632896 0.0127438865119138
52.7361146509647 0.0352677646229002
52.7657307386398 0.234913436662332
52.7953468263149 0.0595975692968748
52.82496291399 0.0509868291931965
52.8545790016651 -0.0721687836487033
52.8841950893402 -0.0530927748850344
52.9138111770153 0.0806050278070796
52.9434272646904 0.0268412910943052
52.9730433523655 0.150199348309976
53.0026594400406 0.0131791994540922
53.0322755277157 0.147030844526653
53.0618916153908 0.23925428352766
53.0915077030659 0.133599516457111
53.121123790741 0.0592332099816743
53.1507398784161 -0.0150946358986508
53.1803559660912 -0.0373006878505305
53.2099720537663 0.148865054126035
53.2395881414413 0.00173592336437844
53.2692042291164 -0.0307714134688327
53.2988203167915 -0.0736569563735987
53.3284364044666 -0.0647202667870892
53.3580524921417 -0.0557451166054679
53.3876685798168 0.0470184941712652
53.4172846674919 0.0560705655431102
53.446900755167 0.0859944308434003
53.4765168428421 0.115956756738802
53.5061329305172 0.156374209895982
53.5357490181923 0.144746790314941
53.5653651058674 -0.0855921686709882
53.5949811935425 -0.117976000395139
53.6245972812176 0.110095295142488
53.6542133688927 0.0673717179418943
53.6838294565678 0.0351032680030788
53.7134455442429 0.096623278659375
53.743061631918 0.13734841657745
53.772677719593 0.126028681757303
53.8022938072681 0.0522474075322679
53.8319098949432 0.0514212605690113
53.8615259826183 0.00896690753419982
53.8911420702934 -0.0751156515721665
53.9207581579685 -0.0156205605875722
53.9503742456436 0.0126629909921337
53.9799903333187 0.165985003166952
54.0096064209938 -0.0973211907297855
54.0392225086689 0.0664944093019225
54.068838596344 0.0949318032620757
54.0984546840191 0.0088243244840075
54.1280707716942 0.0373386396343843
54.1576868593693 0.190891415379873
54.1873029470444 0.07364931838714
54.2169190347195 -0.0852209846771479
54.2465351223946 0.151780506187009
54.2761512100697 0.0971537909796119
54.3057672977448 0.125898869700659
54.3353833854198 0.0609324090168188
54.3649994730949 -0.00399559107190994
54.39461556077 0.0456982027678065
54.4242316484451 0.0120971238693012
54.4538477361202 0.103534505565908
54.4834638237953 0.142927014524293
54.5130799114704 -0.078058682588877
54.5426959991455 0.0343274142263983
54.5723120868206 -0.0407480283632147
54.6019281744957 0.102964989642284
54.6315442621708 0.0279664682428951
54.6611603498459 -0.0365769258947158
54.690776437521 -0.142748526103882
54.7203925251961 0.0844516676153979
54.7500086128712 -0.0216430114035444
54.7796247005463 0.0598007701726253
54.8092407882214 0.0371163456772401
54.8388568758965 0.0248870484436333
54.8684729635715 -0.0185537881948614
54.8980890512466 0.0630438357617553
54.9277051389217 -0.0636534130198493
54.9573212265968 0.0596877987936578
54.9869373142719 -0.119015862131057
55.016553401947 0.0252356042060075
55.0461694896221 -0.0179744688618166
55.0757855772972 -0.0403127480011957
55.1054016649723 0.0832207667878705
55.1350177526474 0.0401260755053817
55.1646338403225 0.0804031781513381
55.1942499279976 0.0269687413924062
55.2238660156727 0.30690609856192
55.2534821033478 -0.0902014170067886
55.2830981910229 0.0752295280196149
55.312714278698 0.136532266974464
55.3423303663731 0.114540133191091
55.3719464540482 0.00925312666949651
55.4015625417233 0.00817124740968045
55.4311786293983 0.0800444954116432
55.4607947170734 0.0790395373420509
55.4904108047485 -0.130260293465763
55.5200268924236 0.118811669654868
55.5496429800987 -0.0174945732960552
55.5792590677738 -0.0495956889852003
55.6088751554489 -0.0295750107459004
55.638491243124 -0.061599205244822
55.6681073307991 -0.135251605815298
55.6977234184742 0.0722043503489498
55.7273395061493 -0.105717899558357
55.7569555938244 0.00806497779611426
55.7865716814995 -0.0656136842543027
55.8161877691746 0.152412780957059
55.8458038568497 0.0996443734301995
55.8754199445248 0.182331093165118
55.9050360321999 0.0463062734951487
55.934652119875 0.139486581086958
55.96426820755 0.0556220159405451
55.9938842952251 0.0551292447225775
56.0235003829002 -0.0390750659002781
56.0531164705753 -0.0394909159280219
56.0827325582504 0.0851316946393459
56.1123486459255 -0.0610405675315076
56.1419647336006 0.0740756308927506
56.1715808212757 0.136313623245454
56.2011969089508 0.0944234095266026
56.2308129966259 0.0317383230695294
56.260429084301 -0.0621583027924318
56.2900451719761 -0.0205998013926146
56.3196612596512 -0.104002839397686
56.3492773473263 0.0293614543150367
56.3788934350014 0.110680875289537
56.4085095226765 0.0566220901924834
56.4381256103516 0.00260176569054105
56.4677416980267 0.0840365684503772
56.4973577857018 0.0300931651386586
56.5269738733768 0.0178548890887184
56.5565899610519 0.0369050736338898
56.586206048727 -0.0481729478924935
56.6158221364021 -0.00821250882376512
56.6454382240772 -0.0411302758265913
56.6750543117523 -0.0531762489009726
56.7046703994274 -0.0443504280469087
56.7342864871025 0.0165971867356003
56.7639025747776 -0.0370000712201123
56.7935186624527 -0.0280588685807129
56.8231347501278 0.0330041279871315
56.8527508378029 0.0107722518167543
56.882366925478 0.123995502908156
56.9119830131531 0.0289238812613355
56.9415991008282 -0.00360927979037284
56.9712151885033 -0.0673539802469696
57.0008312761784 0.014773113224879
57.0304473638535 -0.00722799937482721
57.0600634515285 -0.0708573180460884
57.0896795392036 0.157218490544429
57.1192956268787 0.0728327597300578
57.1489117145538 0.0197354895107987
57.1785278022289 0.0916766798866512
57.208143889904 -0.0759270024757176
57.2377599775791 -0.0247422242429747
57.2673760652542 0.12023101458488
57.2969921529293 0.0777427140078466
57.3266082406044 0.0977928740259248
57.3562243282795 -0.0800351720275516
57.3858404159546 0.0546752425140835
57.4154565036297 0.0331741176508304
57.4450725913048 0.0117114533826894
57.4746886789799 0.104870583042993
57.504304766655 -0.0519318267015907
57.5339208543301 0.18713755748227
57.5635369420052 -0.0841712644054239
57.5931530296803 0.0612250409686604
57.6227691173553 -0.0225068597288098
57.6523852050304 0.195883033502165
57.6820012927055 -0.0544386126717484
57.7116173803806 0.0702782017494499
57.7412334680557 0.111700143432426
57.7708495557308 0.00732721237718192
57.8004656434059 0.0800760752503823
57.830081731081 -0.0554699346146388
57.8596978187561 0.079855849448785
57.8893139064312 0.0277200941073208
57.9189299941063 0.0381227993609685
57.9485460817814 0.0381472985430612
57.9781621694565 0.0590435916535991
58.0077782571316 -0.0137716546407513
58.0373943448067 0.0697015596600101
58.0670104324818 0.0282132345558834
58.0966265201569 0.0805133700468684
58.126242607832 -0.0858980338670348
58.1558586955071 -0.0897295931847877
58.1854747831821 0.218977308092571
58.2150908708572 0.402722669965041
58.2447069585323 0.0240064924326239
58.2743230462074 -0.0109212245046821
58.3039391338825 0.120856185819791
58.3335552215576 -0.101494609927292
58.3631713092327 0.0616097215874044
58.3927873969078 -0.046080819636121
58.4224034845829 0.179600433068799
58.452019572258 0.0199034797021638
58.4816356599331 0.0269116535973073
58.5112517476082 -0.049375045245771
58.5408678352833 -0.0318732834937373
58.5704839229584 0.0273336055200749
58.6001000106335 0.0761622884623321
58.6297160983086 0.0625294319997011
58.6593321859837 0.132268369465515
58.6889482736588 -0.0167042324735588
58.7185643613338 0.00102829284914563
58.7481804490089 0.0292159454336287
58.777796536684 -0.140474608053443
58.8074126243591 -0.0190905818750324
58.8370287120342 0.0502485715651572
58.8666447997093 0.0883761856004585
58.8962608873844 0.220292260230872
58.9258769750595 0.102246795456397
58.9554930627346 0.0571564579436999
58.9851091504097 0.0954379143594486
59.0147252380848 -0.0329088352963578
59.0443413257599 0.0575328756429476
59.073957413435 0.210513047177365
59.1035735011101 0.176031679306894
59.1331895887852 0.0374221053648682
59.1628056764603 0.211350992017954
59.1924217641354 0.0936516725994853
59.2220378518105 0.100990813776128
59.2516539394856 0.0875350822145495
59.2812700271606 0.0532844779147493
59.3108861148357 -0.0121776657899391
59.3405022025108 0.026565317767151
59.3701182901859 -0.028403238080647
59.399734377861 -0.09375
59.4293504655361 -0.00347842869379045
59.4589665532112 0.0347482698741977
59.4885826408863 0.0209300957039643
59.5181987285614 0.225900382128842
59.5478148162365 0.0871591291488328
59.5774309039116 -0.00987699656939867
59.6070469915867 0.00770867164081512
59.6366630792618 0.0982494671128075
59.6662791669369 0.0950787231799114
59.695895254612 -0.00180356015787275
59.7255113422871 0.172185950432788
59.7551274299622 0.00246392161856079
59.7847435176373 -0.0422196466005546
59.8143596053123 0.308968579108775
59.8439756929874 0.0768619320798832
59.8735917806625 -0.0718729210205635
59.9032078683376 0.0190140198074349
59.9328239560127 0.130772754563878
59.9624400436878 0.0863199499154337
59.9920561313629 0.0939889391954342
60.021672219038 0.21627972240388
60.0512883067131 0.0677756328741039
60.0809043943882 0.20056000393944
60.1105204820633 -0.0832838310667793
60.1401365697384 0.101660794522113
60.1697526574135 0.0991438807061178
60.1993687450886 0.0341654274852343
60.2289848327637 0.0942254348594624
60.2586009204388 0.227240569495469
60.2882170081139 0.235294164726588
60.317833095789 0.0142195538861511
60.3474491834641 0.18901673697416
60.3770652711391 0.17635238065728
60.4066813588142 0.0387264849355127
60.4362974464893 -0.0884442835244766
60.4659135341644 0.284423408610646
60.4955296218395 0.0323295613408803
60.5251457095146 0.186524174666227
60.5547617971897 0.174090581920018
60.5843778848648 0.120028783102254
60.6139939725399 -0.0277445551203979
60.643610060215 -0.00881276608127091
60.6732261478901 0.155990816886301
60.7028422355652 0.164582860448984
60.7324583232403 0.162796697940113
60.7620744109154 0.088132329359687
60.7916904985905 0.065589754707706
60.8213065862656 0.0951689739841701
60.8509226739407 0.124786653855746
60.8805387616158 -0.0122238723442332
60.9101548492908 0.0591373953842331
60.9397709369659 0.338870457041144
60.969387024641 0.00405864595983441
60.9990031123161 0.0755352954736359
61.0286191999912 0.0845504055825492
61.0582352876663 0.156103976286575
61.0878513753414 0.0610293409190448
61.1174674630165 0.122243166146627
61.1470835506916 0.308495451969321
61.1766996383667 0.10936953172046
61.2063157260418 0.0456987387333772
61.2359318137169 -0.0283502603252601
61.265547901392 -0.00861079878878557
61.2951639890671 0.240333790009467
61.3247800767422 0.114316839402832
61.3543961644173 0.186255016057975
61.3840122520924 0.10198165330823
61.4136283397675 -0.02391991551307
61.4432444274426 0.0585503095940751
61.4728605151176 0.141058995296332
61.5024766027927 -0.026393858406299
61.5320926904678 0.0666084151528483
61.5617087781429 0.190899149307107
61.591324865818 0.0964783440564783
61.6209409534931 -0.122904000599039
61.6505570411682 -0.019331217992778
61.6801731288433 0.105113358541928
61.7097892165184 0.0525130623384129
61.7394053041935 0.0728678933966762
61.7690213918686 -0.240072148283282
61.7986374795437 0.0720262706318713
61.8282535672188 0.0820798168088031
61.8578696548939 -0.189078176419153
61.887485742569 0.0918856242813357
61.9171018302441 0.29997121891027
61.9467179179192 0.101845274134315
61.9763340055943 0.247507789953473
62.0059500932693 0.122375433034409
62.0355661809444 0.17436487004379
62.0651822686195 0.184726100981617
62.0947983562946 0.0909591258478879
62.1244144439697 -0.127769388690729
62.1540305316448 0.0806238906990995
62.1836466193199 0.111972297350706
62.213262706995 -0.0649741687359084
62.2428787946701 0.216451159105922
62.2724948823452 0.0187482808761974
62.3021109700203 -0.0226661367584151
62.3317270576954 -0.032792093797916
62.3613431453705 -0.0012129235756384
62.3909592330456 0.197071373908418
62.4205753207207 0.187060798654252
62.4501914083958 0.0208386839951984
62.4798074960709 0.12548836326459
62.509423583746 0.126009836462427
62.5390396714211 -0.102596896411292
62.5686557590961 0.116751497976768
62.5982718467712 0.106971686293274
62.6278879344463 0.149313668538224
62.6575040221214 0.0666941113782866
62.6871201097965 0.109113014813461
62.7167361974716 0.130737045510413
62.7463522851467 0.0378162034691441
62.7759683728218 -0.0550661779770132
62.8055844604969 0.0291732345052746
62.835200548172 -0.0219655590839922
62.8648166358471 -0.052232558744814
62.8944327235222 -0.0303777644771908
62.9240488111973 0.106098823718878
62.9536648988724 0.0446972058433912
62.9832809865475 -0.0687492847703168
63.0128970742226 -0.119657314788913
63.0425131618977 0.0788858884188983
63.0721292495728 0.225384218888488
63.1017453372478 0.12192100995319
63.1313614249229 0.0393295949463361
63.160977512598 -0.00155669279873849
63.1905936002731 -0.104904519948702
63.2202096879482 0.073036113496447
63.2498257756233 0.0530985408700411
63.2794418632984 0.0748660955054132
63.3090579509735 -0.142911222597436
63.3386740386486 -0.0169000801051733
63.3682901263237 0.223732856315535
63.3979062139988 0.00607091999802067
63.4275223016739 -0.0657192223910481
63.457138389349 -0.0437209041850051
63.4867544770241 0.280399207949483
63.5163705646992 0.0837244473457499
63.5459866523743 0.157921480670462
63.5756027400494 0.0550736412569521
63.6052188277245 -0.0685690708947789
63.6348349153996 0.130743344215268
63.6644510030746 0.0280108865870938
63.6940670907497 -0.0642664437793018
63.7236831784248 0.0726613531160807
63.7532992660999 0.0742109439399086
63.782915353775 -0.132534337974485
63.8125314414501 0.108675507372899
63.8421475291252 0.152007146648729
63.8717636168003 -0.0442060868136624
63.9013797044754 0.145035806985724
63.9309957921505 0.0530661613802228
63.9606118798256 0.0861349763698331
63.9902279675007 -0.0786744147121113
64.0198440551758 0.0273879881343893
64.0494601428509 -0.0852611484239983
64.079076230526 0.0729615089460594
64.1086923182011 0.054139293577895
64.1383084058762 -0.11047779452849
64.1679244935513 -0.0146397553730973
64.1975405812263 0.0395700777107406
64.2271566689014 0.0625683713896905
64.2567727565765 -0.0185615410029145
64.2863888442516 0.212847007199592
64.3160049319267 0.0172106826638776
64.3456210196018 0.0403628187232745
64.3752371072769 0.209386748711117
64.404853194952 -0.038217527372596
64.4344692826271 -0.0462000095278635
64.4640853703022 -0.0541440310880194
64.4937014579773 0.000450407946936848
64.5233175456524 0.0967499742436712
64.5529336333275 0.130588001135517
64.5825497210026 0.0290478219558091
64.6121658086777 0.0837961033712123
64.6417818963528 0.023999512048394
64.6713979840279 -0.0565919520126458
64.701014071703 -0.137144955478574
64.7306301593781 0.146923834983943
64.7602462470531 -0.037718913958428
64.7898623347282 0.0276767976943127
64.8194784224033 0.0514443032754986
64.8490945100784 0.106500269451796
64.8787105977535 0.0678446962232057
64.9083266854286 0.102144250256393
64.9379427731037 0.0114822648846932
64.9675588607788 -0.0791412598918955
64.9971749484539 0.0386070092599613
65.026791036129 -0.166522927659737
65.0564071238041 -0.0287858252909892
65.0860232114792 -0.0472602623271292
65.1156392991543 -0.0656962387681577
65.1452553868294 0.0929895787192591
65.1748714745045 0.085047190135121
65.2044875621796 -0.162440071187239
65.2341036498547 0.0276111280855135
65.2637197375298 -0.00104921204662256
65.2933358252048 0.0849122417496865
65.3229519128799 0.0979954894744405
65.352568000555 -0.0972161355390266
65.3821840882301 -0.0736392999573822
65.4118001759052 -0.00835733711395947
65.4414162635803 -0.0992869136754247
65.4710323512554 0.163988637024889
65.5006484389305 0.15646931498698
65.5302645266056 0.0969051202108503
65.5598806142807 -0.139703947303501
65.5894967019558 -0.0221078875560741
65.6191127896309 0.0746932994531315
65.648728877306 -0.0680503862758846
65.6783449649811 -0.0857556114097886
65.7079610526562 0.104910957384752
65.7375771403313 0.149782653441071
65.7671932280064 -0.00322385657416413
65.7968093156815 0.0417247606723788
65.8264254033566 0.0242118385140337
65.8560414910316 0.0484040436174669
65.8856575787067 -0.0940319573506547
65.9152736663818 0.0344038356096688
65.9448897540569 0.0274614224984373
65.974505841732 0.239307469982318
66.0041219294071 0.117858644727977
66.0337380170822 -0.0243850532645861
66.0633541047573 0.0729930426712964
66.0929701924324 0.118326265868957
66.1225862801075 -0.0967187170049365
66.1522023677826 -0.082558572617052
66.1818184554577 -0.00585996763405561
66.2114345431328 0.133377097944053
66.2410506308079 -0.0294307092160609
66.270666718483 0.109883277552271
66.3002828061581 0.00965239158238085
66.3298988938332 -0.00720670045906369
66.3595149815083 -0.0865273319053966
66.3891310691834 -0.0444673575630796
66.4187471568584 0.112214410707682
66.4483632445335 0.0189346395735562
66.4779793322086 0.113193329034542
66.5075954198837 -0.0633428542426939
66.5372115075588 -0.0627572435914845
66.5668275952339 0.0316168276548365
66.596443682909 0.115612692829603
66.6260597705841 -0.123269648067186
66.6556758582592 0.0337198049644706
66.6852919459343 0.0553310519245721
66.7149080336094 0.139480759479786
66.7445241212845 0.0674189276301108
66.7741402089596 0.0370622230422144
66.8037562966347 -0.0974226876172368
66.8333723843098 0.15354752898509
66.8629884719849 0.0295562061825294
66.89260455966 0.0618533439750804
66.9222206473351 0.0421056090294097
66.9518367350101 0.0848963346788508
66.9814528226852 -0.0597744790765962
67.0110689103603 0.0455931677630684
67.0406849980354 0.109332608531178
67.0703010857105 0.0897771765610665
67.0999171733856 0.164010205186067
67.1295332610607 0.0195316944061785
67.1591493487358 0.156341644221402
67.1887654364109 -0.0401432787015956
67.218381524086 0.159243592303852
67.2479976117611 -0.00591440942892252
67.2776136994362 0.110216049433415
67.3072297871113 -0.0861150311091355
67.3368458747864 0.019675682276759
67.3664619624615 0.0421715229244318
67.3960780501366 0.0959558241672166
67.4256941378117 0.16019525267178
67.4553102254868 -0.0255268582285453
67.4849263131619 0.0804561581329083
67.5145424008369 -0.00102236491052643
67.544158488512 0.0737875726411507
67.5737745761871 -0.10136402921206
67.6033906638622 0.0464394961965069
67.6330067515373 -0.0765518511331473
67.6626228392124 0.102578595465644
67.6922389268875 0.0838308359928797
67.7218550145626 0.0234548704485609
67.7514711022377 -0.0785493011673128
67.7810871899128 0.0903183211452586
67.8107032775879 0.0300577373862753
67.840319365263 -0.00933105244426313
67.8699354529381 0.107568618320311
67.8995515406132 -0.0567432503200043
67.9291676282883 0.0185666749681261
67.9587837159634 -0.0935849391486316
67.9883998036385 -0.00830302697042884
68.0180158913136 -0.0375659875304479
68.0476319789886 -0.0147071541620216
68.0772480666637 -0.00222652686515035
68.1068641543388 0.166542561026833
68.1364802420139 0.147850109513928
68.166096329689 0.0666961185961344
68.1957124173641 0.00641392160678622
68.2253285050392 -0.0121631481207833
68.2549445927143 0.146381576080092
68.2845606803894 0.0132980942094126
68.3141767680645 0.171919739600512
68.3437928557396 0.184746512253389
68.3734089434147 0.0934450788347118
68.4030250310898 0.075098772677813
68.4326411187649 0.0255409271160257
68.46225720644 0.0697715421493506
68.4918732941151 0.0515406177777871
68.5214893817902 0.106264820668002
68.5511054694653 0.00477748415332879
68.5807215571404 -0.0966713917662326
68.6103376448154 0.010251526242651
68.6399537324905 0.13804623817998
68.6695698201656 0.0887960773790871
68.6991859078407 0.0395843771733062
68.7288019955158 0.10499447089597
68.7584180831909 0.0662763585470797
68.788034170866 0.0588467067933008
68.8176502585411 0.0514555156346339
68.8472663462162 0.137852785071079
68.8768824338913 0.0367885151026351
68.9064985215664 0.0920127057293035
68.9361146092415 0.168108690284417
68.9657306969166 0.223409802101309
68.9953467845917 0.00791604117997924
69.0249628722668 0.146627407520428
69.0545789599419 -0.0062894322106779
69.084195047617 -0.0758344780133388
69.1138111352921 -0.0137884216801625
69.1434272229671 0.267046095248126
69.1730433106422 0.225002406104859
69.2026593983173 0.151747177556704
69.2322754859924 0.172280409603661
69.2618915736675 0.0886854355790625
69.2915076613426 -0.00528774451709035
69.3211237490177 0.119527535981868
69.3507398366928 -0.0264520562573942
69.3803559243679 -0.00572652123487838
69.409972012043 0.129620807716082
69.4395880997181 0.160839930595489
69.4692041873932 0.15043084740334
69.4988202750683 0.0775602248063028
69.5284363627434 0.160978062804377
69.5580524504185 0.150684361397564
69.5876685380936 0.140429120585863
69.6172846257687 0.109379007035939
69.6469007134438 0.161700687414461
69.6765168011189 0.172394161721428
69.7061328887939 0.141459429956841
69.735748976469 0.225146492120698
69.7653650641441 -0.0140446517869994
69.7949811518192 0.184302664900415
69.8245972394943 0.00768844218294085
69.8542133271694 0.00819601339391207
69.8838294148445 0.196242045199995
69.9134455025196 0.04057653760119
69.9430615901947 0.0932828239308299
69.9726776778698 0.0210275708555817
70.0022937655449 0.219644111708779
70.03190985322 0.0432991131570871
70.0615259408951 0.200325908533841
70.0911420285702 0.0240578311723733
70.1207581162453 0.118661547739351
70.1503742039204 0.0153870582347732
70.1799902915955 0.0684010293253076
70.2096063792706 0.111036794344287
70.2392224669456 0.101627686625045
70.2688385546207 0.102673706167581
70.2984546422958 0.145424852971896
70.3280707299709 0.323631127037989
70.357686817646 0.0643758616991946
70.3873029053211 0.148909056955511
70.4169189929962 0.0147307128069403
70.4465350806713 -0.0256591707465192
70.4761511683464 0.121489406295133
70.5057672560215 0.206176443931897
70.5353833436966 0.17631860883044
70.5649994313717 0.208999234324094
70.5946155190468 0.11671832041286
70.6242316067219 0.211975867096738
70.653847694397 -0.036478125624272
70.6834637820721 0.0901063422498296
70.7130798697472 0.0813126040523763
70.7426959574223 0.301723993116701
70.7723120450974 0.188840509442805
70.8019281327724 0.13849548636402
70.8315442204475 0.192355590547014
70.8611603081226 0.194170821991787
70.8907763957977 -0.0539754859683292
70.9203924834728 -0.0729166666666666
70.9500085711479 0.00892332978373378
70.979624658823 0.278301786829246
71.0092407464981 0.0789687044698698
71.0388568341732 0.254674082705606
71.0684729218483 0.117917921536453
71.0980890095234 0.0332835542957458
71.1277050971985 0.115354314316817
71.1573211848736 0.103713534933
71.1869372725487 0.102527882810961
71.2165533602238 0.0805473579507012
71.2461694478989 0.0273552936855529
71.275785535574 0.0783683566821831
71.3054016232491 0.119003213607258
71.3350177109241 0.138843197794112
71.3646337985992 0.158721642576077
71.3942498862743 0.0848885479531549
71.4238659739494 0.136093913925344
71.4534820616245 -0.0209955928406884
71.4830981492996 0.0302866943217243
71.5127142369747 0.133690775412582
71.5423303246498 0.122549983765218
71.5719464123249 -0.138552347287033
71.6015625 0.194133782255827
71.6311785876751 0.0789417057271316
71.6607946753502 0.120038089793548
71.6904107630253 0.140339601121744
71.7200268507004 0.0460962397117174
71.7496429383755 0.0873080055634696
71.7792590260506 0.149391565343667
71.8088751137257 -0.153069747614357
71.8384912014008 0.0340907333560638
71.8681072890759 0.0233730082549298
71.8977233767509 0.221027077082241
71.927339464426 -0.0604470601620025
71.9569555521011 -0.0606327368111343
71.9865716397762 0.0225533804681789
72.0161877274513 0.074527958342604
72.0458038151264 0.0640409968121408
72.0754199028015 -0.0714075041232105
72.1050359904766 0.0327657888698834
72.1346520781517 0.00156087579142228
72.1642681658268 0.0537277566414063
72.1938842535019 0.116349764753169
72.223500341177 0.0852602334600431
72.2531164288521 0.127125829428696
72.2827325165272 -0.0601367806742061
72.3123486042023 0.148472403151337
72.3419646918774 0.148786714238658
72.3715807795525 0.117889485921092
72.4011968672276 -0.14213594846803
72.4308129549026 0.222877077737961
72.4604290425777 0.0462618978723959
72.4900451302528 0.0676018452686097
72.5196612179279 0.099396919926602
72.549277305603 0.0895637885130394
72.5788933932781 0.173519117694589
72.6085094809532 0.142929574137916
72.6381255686283 0.0498784911763558
72.6677416563034 0.0922825354765737
72.6973577439785 0.0722250403719036
72.7269738316536 0.0417893391956785
72.7565899193287 0.136392098614565
72.7862060070038 0.11644998529523
72.8158220946789 0.0861296659043406
72.845438182354 0.295431140441896
72.8750542700291 0.0464377422412299
72.9046703577042 0.0787328046356756
72.9342864453793 0.0589829942918997
72.9639025330544 0.205938311209902
72.9935186207294 0.0820987553896834
73.0231347084045 0.260380993497909
73.0527507960796 0.178285025534581
73.0823668837547 0.0858108514996974
73.1119829714298 0.0662918047265922
73.1415990591049 0.0988945518819323
73.17121514678 0.0794524262990508
73.2008312344551 -0.00245123868871888
73.2304473221302 0.0406835569186232
73.2600634098053 0.125523479787744
73.2896794974804 0.127068529918643
73.3192955851555 0.10781870731132
73.3489116728306 0.0261073452991096
73.3785277605057 -0.0451488894513226
73.4081438481808 0.206550003060024
73.4377599358559 0.156204022833148
73.467376023531 0.282979836534718
73.4969921112061 0.00354411083139983
73.5266081988811 -0.0779364876101401
73.5562242865562 0.00295701028931994
73.5858403742313 0.104722302117225
73.6154564619064 0.0398593878735756
73.6450725495815 0.110451600891704
73.6746886372566 0.170665607838278
73.7043047249317 0.210084742046631
73.7339208126068 -0.0317076631499053
73.7635369002819 0.195288392248671
73.793152987957 0.203572908242358
73.8227690756321 0.201479218164491
73.8523851633072 0.0848406553484028
73.8820012509823 0.0411572197940926
73.9116173386574 0.0704289115015608
73.9412334263325 0.245572397137474
73.9708495140076 0.1707543433685
74.0004656016827 0.262641416861303
74.0300816893578 0.125400284282552
74.0596977770329 0.134030945632246
74.0893138647079 0.101033400910385
74.118929952383 0.0472409834503026
74.1485460400581 0.0455703599186653
74.1781621277332 0.116854863648806
74.2077782154083 0.167344494640726
74.2373943030834 0.0303725862277575
74.2670103907585 0.0184391384099006
74.2966264784336 0.183627484520489
74.3262425661087 0.0884376245595225
74.3558586537838 0.139119558527001
74.3854747414589 0.221089953089591
74.415090829134 0.115598808247294
74.4447069168091 0.0726461240001076
74.4743230044842 0.206815233681367
74.5039390921593 0.0285228039577377
74.5335551798344 0.110685501495887
74.5631712675095 -0.0987800070375184
74.5927873551846 -0.100415457994871
74.6224034428597 0.241737551642889
74.6520195305347 0.0110123552090934
74.6816356182098 -0.0738410472962568
74.7112517058849 0.0913440107935046
74.74086779356 -0.00384913718828872
74.7704838812351 0.0572461754250297
74.8000999689102 -0.110786718033207
74.8297160565853 0.0337188491036688
74.8593321442604 0.199096210168989
74.8889482319355 0.229095365162755
74.9185643196106 0.154966314084966
74.9481804072857 0.143375723602288
74.9777964949608 -0.00359307295194389
75.0074125826359 0.026559924422269
75.037028670311 0.140084715724927
75.0666447579861 0.0036479676226967
75.0962608456612 0.179749680115578
75.1258769333363 0.251723186536905
75.1554930210114 0.0737351535533435
75.1851091086864 0.0832855811648939
75.2147251963615 0.030374469371556
75.2443412840366 0.185835151506663
75.2739573717117 0.0705009609035488
75.3035734593868 -0.0343781024377869
75.3331895470619 0.110781294815989
75.362805634737 -0.0252708473351233
75.3924217224121 -0.119617862224457
75.4220378100872 0.0345793055522204
75.4516538977623 -0.0716017327426569
75.4812699854374 -0.0319109771090893
75.5108860731125 0.0599015724529237
75.5405021607876 -0.0357474173899516
75.5701182484627 0.0769753866956182
75.5997343361378 0.00223665137629991
75.6293504238129 -0.0932969566812401
75.658966511488 0.102874562522998
75.6885825991631 -0.0238321243443179
75.7181986868382 -0.0984170172831889
75.7478147745132 0.274953217039718
75.7774308621883 0.148361911957737
75.8070469498634 -0.113607599195799
75.8366630375385 0.00987801691244405
75.8662791252136 -0.137431239717535
75.8958952128887 0.173631297580932
75.9255113005638 0.10973229547451
75.9551273882389 0.00420508729653268
75.984743475914 -0.184616993619666
76.0143595635891 0.0536827193925812
76.0439756512642 0.114937559666606
76.0735917389393 0.15539752720241
76.1032078266144 0.0813126219999921
76.1328239142895 0.0697661773926863
76.1624400019646 0.00617486004715873
76.1920560896397 0.130122003296743
76.2216721773148 -0.027142392858561
76.2512882649899 0.0760483382479135
76.2809043526649 -0.143639136717167
76.31052044034 0.0533785155795311
76.3401365280151 0.0421012951380076
76.3697526156902 0.0308625352915961
76.3993687033653 0.0300789027069629
76.4289847910404 -0.0748329359492252
76.4586008787155 -0.0130396473436347
76.4882169663906 -0.00329123147626587
76.5178330540657 -0.0768376883471186
76.5474491417408 -0.0461790179561928
76.5770652294159 -0.0571485536368218
76.606681317091 0.0777537046109942
76.6362974047661 0.150194423453922
76.6659134924412 -0.0273263971080381
76.6955295801163 -0.0277254237415535
76.7251456677914 0.0135806768867097
76.7547617554665 -0.0596580952232485
76.7843778431416 0.231724926595238
76.8139939308167 -0.0914369243244963
76.8436100184917 0.0125230186842141
76.8732261061668 -0.0813952443786303
76.9028421938419 0.0226416198203037
76.932458281517 0.199633611281016
76.9620743691921 0.00166406333684055
76.9916904568672 0.0849829759877767
77.0213065445423 0.137090349233825
77.0509226322174 0.220486183074984
77.0805387198925 -0.0398295224887442
77.1101548075676 -0.081356767457361
77.1397708952427 -7.27580227519731E-05
77.1693869829178 0.216666378673636
77.1990030705929 0.0584439759651348
77.228619158268 0.181510033851746
77.2582352459431 0.0858645523334688
77.2878513336182 0.000674198076970112
77.3174674212933 0.0613556377489166
77.3470835089684 -0.00292446198402518
77.3766995966434 0.00575056554481168
77.4063156843185 0.04571405366876
77.4359317719936 0.17946600238782
77.4655478596687 -0.0304935882980075
77.4951639473438 -0.0112480517220569
77.5247800350189 -0.0023807212176612
77.554396122694 0.0481917365485131
77.5840122103691 -0.0157806784235344
77.6136282980442 0.0140353671995301
77.6432443857193 -0.0394434599156269
77.6728604733944 0.000866173564327943
77.7024765610695 0.134964267639394
77.7320926487446 -0.0121491776904273
77.7617087364197 -0.0342241624251373
77.7913248240948 0.0479059801019313
77.8209409117699 -0.0574254167758885
77.850556999445 0.0351983136080705
77.8801730871201 0.0132771712538078
77.9097891747952 -0.0294388438386766
77.9394052624702 0.0320502683306177
77.9690213501453 0.124827841095024
77.9986374378204 -0.011522792212125
78.0282535254955 -0.00200163159082889
78.0578696131706 0.0804746562922459
78.0874857008457 0.0379894047704326
78.1171017885208 -0.0148740528229357
78.1467178761959 -0.0676990498211925
78.176333963871 -0.0475689195576704
78.2059500515461 0.04551633796763
78.2355661392212 0.0240567227547088
78.2651822268963 0.054718901470233
78.2947983145714 0.0958362074475353
78.3244144022465 0.178658640686616
78.3540304899216 0.178186201187476
78.3836465775967 -0.11391444438322
78.4132626652718 0.0419400373078632
78.4428787529469 0.104082979594058
78.4724948406219 0.0516810491420312
78.502110928297 0.0409842459517828
78.5317270159721 0.0303259033566465
78.5613431036472 0.0509560213566216
78.5909591913223 -0.0846254000482912
78.6205752789974 -0.126350532683628
78.6501913666725 0.10279612860948
78.6798074543476 -0.043018749502301
78.7094235420227 0.0299548329810306
78.7390396296978 -0.0636997906071929
78.7686557173729 0.134350713066362
78.798271805048 -0.0529769893316376
78.8278878927231 -0.0110995644678589
78.8575039803982 0.0828996543243647
78.8871200680733 0.0206873337117004
78.9167361557484 0.0210134736941479
78.9463522434235 0.0526280742717069
78.9759683310986 -0.0823855312222888
79.0055844187737 0.0222226572121607
79.0352005064487 0.0747859729083885
79.0648165941238 0.179471082533062
79.0944326817989 0.0862779860861799
79.124048769474 0.00354001690107653
79.1536648571491 0.139590508311085
79.1832809448242 0.140262793649539
79.2128970324993 0.130556872916437
79.2425131201744 0.016722746111781
79.2721292078495 -0.10748958676443
79.3017452955246 0.330836540954471
79.3313613831997 0.15461779593515
79.3609774708748 0.00968751151094105
79.3905935585499 0.0106290210151772
79.420209646225 -0.0404743422188082
79.4498257339001 0.137627421808985
79.4794418215752 -0.00714902023477704
79.5090579092503 0.0147796649832397
79.5386739969254 -0.00491985587029864
79.5682900846004 0.0170857505379418
79.5979061722755 0.17454648420796
79.6275222599506 -0.0533709881935758
79.6571383476257 -0.0833333333333334
79.6867544353008 -0.0322766112266328
79.7163705229759 0.102151904808513
79.745986610651 0.0178688814387703
79.7756026983261 0.204457651997473
79.8052187860012 -0.0672484501820461
79.8348348736763 0.161083908233547
79.8644509613514 0.0561213939109181
79.8940670490265 0.138697340183401
79.9236831367016 -0.0286882529490038
79.9532992243767 0.272714614513703
79.9829153120518 -0.00917739076181201
80.0125313997269 0.0318857312244516
80.042147487402 -0.0103460195275064
80.0717635750771 0.145377356982314
80.1013796627522 0.124055860753913
80.1309957504272 -0.115977174879376
80.1606118381023 -0.0122217499175532
80.1902279257774 0.0811554689727146
80.2198440134525 -0.0441788515419058
80.2494601011276 0.0388586218719189
80.2790761888027 -0.00306544411914467
80.3086922764778 0.0487989504849035
80.3383083641529 -0.0138815276492696
80.367924451828 0.163059788145002
80.3975405395031 0.204622897867719
80.4271566271782 -0.003775531814452
80.4567727148533 0.0586978324318219
80.4863888025284 -0.0350403427267922
80.5160048902035 -0.0766567239569614
80.5456209778786 0.204682022074648
80.5752370655537 0.183975895368036
80.6048531532288 -0.0346084374101314
80.6344692409039 -0.14898764292652
80.6640853285789 0.0491716121522033
80.693701416254 0.205702661159372
80.7233175039291 -0.0127278292383485
80.7529335916042 0.0292968076257101
80.7825496792793 0.0505265717515474
80.8121657669544 0.0197114631391627
80.8417818546295 -0.0839818515447766
80.8713979423046 -0.0851473633606652
80.9010140299797 0.153308918751892
80.9306301176548 0.14180366145956
80.9602462053299 -0.0363298019043263
80.989862293005 0.0876585286602323
81.0194783806801 0.263768653153236
81.0490944683552 0.0649172382413518
81.0787105560303 0.116104283924579
81.1083266437054 -0.0305868764637482
81.1379427313805 -0.000156242923630368
81.1675588190556 0.103229517878266
81.1971749067307 0.102487072608607
81.2267909944057 0.0288664212673933
81.2564070820808 0.142784230521292
81.2860231697559 -0.0765928329630319
81.315639257431 0.0582352308144234
81.3452553451061 0.19310175518699
81.3748714327812 -0.213659926511998
81.4044875204563 0.11920018571746
81.4341036081314 0.0458487585420286
81.4637196958065 -0.0691308747049573
81.4933357834816 -0.038238714023498
81.5229518711567 0.232275240586406
81.5525679588318 -0.0700890108752441
81.5821840465069 -0.00783146840844939
81.611800134182 -0.0601187986798765
81.6414162218571 0.033465664977142
81.6710323095322 -0.0812447441040614
81.7006483972073 0.293666640743181
81.7302644848824 0.0644498195188675
81.7598805725574 -0.0188952077770005
81.7894966602325 0.0748815588555767
81.8191127479076 0.0228634527499326
81.8487288355827 0.0854671405727334
81.8783449232578 -0.00814071100935387
81.9079610109329 0.0649565646703372
81.937577098608 -0.153574365721527
81.9671931862831 0.0862664978150549
81.9968092739582 0.107395821946748
82.0264253616333 0.118146940006886
82.0560414493084 -0.0168968146711971
82.0856575369835 0.171014557912498
82.1152736246586 -0.0472856089086949
82.1448897123337 0.0573693515318907
82.1745058000088 -0.0983538940990787
82.2041218876839 -0.00403867913493627
82.233737975359 -0.0138516702423488
82.2633540630341 0.0180404659120171
82.2929701507092 -0.0229456040051716
82.3225862383842 0.0506901200060845
82.3522023260593 -0.042302362054214
82.3818184137344 -0.124839716852734
82.4114345014095 0.0523836106129956
82.4410505890846 -0.020354601326163
82.4706666767597 0.0527789806631234
82.5002827644348 -0.0511323100858115
82.5298988521099 0.0845781930936989
82.559514939785 0.053660490201654
82.5891310274601 0.210281247904721
82.6187471151352 0.1169404662029
82.6483632028103 -0.0701118549038093
82.6779792904854 0.0762076179179264
82.7075953781605 0.0142322180014408
82.7372114658356 0.1606286120134
82.7668275535107 -0.0991865333795285
82.7964436411858 0.0785367818226547
82.8260597288609 0.183381890953283
82.855675816536 0.204932127345689
82.885291904211 0.028604157666541
82.9149079918861 0.164814648582505
82.9445240795612 -0.0739363999064201
82.9741401672363 -0.062648987800233
83.0037562549114 0.282010218234399
83.0333723425865 -0.0191254484691898
83.0629884302616 0.0547773454223326
83.0926045179367 -0.0900314000910332
83.1222206056118 0.0776983149907131
83.1518366932869 0.00588315733423761
83.181452780962 -0.138810206393793
83.2110688686371 0.289451557139956
83.2406849563122 0.0927517812688153
83.2703010439873 0.0835904659927873
83.2999171316624 -0.102615722021462
83.3295332193375 0.0237165505593996
83.3591493070126 0.0146706170687066
83.3887653946877 0.0473298108397923
83.4183814823627 0.0591941318726565
83.4479975700378 0.112763580167299
83.4776136577129 0.08303815572372
83.507229745388 0.12626785854192
83.5368458330631 0.127869355288564
83.5664619207382 0.0461759792969872
83.5960780084133 0.214521063900522
83.6256940960884 0.0912379424325023
83.6553101837635 -0.0215900517737393
83.6849262714386 0.0947870812817976
83.7145423591137 0.065369341599113
83.7441584467888 0.150573395844874
83.7737745344639 0.0587325773524126
83.803390622139 0.00859688612173004
83.8330067098141 -0.0831670111805074
83.8626227974892 0.000965817428511762
83.8922388851643 0.074720439965976
83.9218549728394 0.190180189765219
83.9514710605145 -0.00682159984042663
83.9810871481895 0.0670484044823731
84.0107032358646 0.0159568694002845
84.0403193235397 -0.0246795384200255
84.0699354112148 0.0701391810214429
84.0995514988899 0.133746361058023
84.129167586565 0.218225335023049
84.1587836742401 0.0631594362498523
84.1883997619152 0.106048664738435
84.2180158495903 -0.0385236461778715
84.2476319372654 0.181525836834268
84.2772480249405 0.172447113774852
84.3068641126156 0.0592401846438816
84.3364802002907 -0.00184495055864387
84.3660962879658 0.0933583748339426
84.3957123756409 0.0948501608216408
84.425328463316 0.0651304074044508
84.4549445509911 0.129199114582373
84.4845606386662 0.18288961568874
84.5141767263412 0.142868577390218
84.5437928140163 0.029969333020142
84.5734089016914 0.0837752159118443
84.6030249893665 -0.0707137739346748
84.6326410770416 -0.0793309698527489
84.6622571647167 0.056506216369647
84.6918732523918 -0.0263681368128456
84.7214893400669 -0.140454029400226
84.751105427742 0.0266266307488139
84.7807215154171 0.0895790848262987
84.8103376030922 0.048403332832229
84.8399536907673 -0.0864839585667292
84.8695697784424 0.0599172106294247
84.8991858661175 -0.0228098262459765
84.9288019537926 -0.0117484025262656
84.9584180414677 -0.0839818515447766
84.9880341291428 0
