# Supplementary material for: Correction: Effective targeting of breast cancer cells (MCF7) via novel biogenic synthesis of gold nanoparticles using cancer-derived metabolites
Source: PLoS One. 2026 Jun 4;21(6):e0350791. doi: 10.1371/journal.pone.0350791 (PMC13235896; doi:10.1371/journal.pone.0350791)
Supplement: S1 File — Raw data underlying Figs 1 and 3–8; averaged data underlying Fig 2. (ZIP) [file pone.0350791.s001.zip › S1 File/U 4_cellsXRD.xlsx]

## Sheet: U 4_cellsXRD
10.0001	0
10.0297	-0.166014
10.0593	-0.160421
10.0889	-0.0297557
10.1186	0.0593151
10.1482	-0.164042
10.1778	-0.110935
10.2074	0.0672436
10.237	-0.0670054
10.2666	0.205068
10.2963	0.185546
10.3259	-0.229736
10.3555	0.0529699
10.3851	-0.174668
10.4147	-0.0064012
10.4443	0.318188
10.474	0.132433
10.5036	0.13425
10.5332	-0.145111
10.56280580163 0	0.367267
10.5924	0.15055
10.622	0.058906
10.6517	0.29025
10.6813	0.44875
10.7109	0.273989
10.7405	0.338883
10.7701	0.153849
10.7997	0.416805
10.8294	0.263165
10.859	0.588765
10.8886	0.71652
10.9182	0.719347
10.9478	0.513913
10.9774	0.391884
11.007	0.644927
11.0367	0.15846
11.0663	0.515814
11.0959	0.821158
11.1255	0.314073
11.1551	0.640394
11.1847	0.477204
11.2144	0.678669
11.244	0.46354
11.2736	0.123483
11.3032	0.408498
11.3328	0.412335
11.3624	0.447494
11.3921	0.930642
11.4217	0.747196
11.4513	0.272155
11.4809	0.765936
11.5105	0.29104
11.5401	0.628715
11.5698	0.35188
11.5994	0.616783
11.629	0.715091
11.6586	0.938472
11.6882	0.328592
11.7178	0.645867
11.7474	0.275714
11.7771	0.35355
11.8067	0.337709
11.8363	0.571939
11.8659	1.16041
11.8955	0.457283
11.9251	0.712563
11.9548	0.634582
11.9844	0.900423
12.014	0.447587
12.0436	0.411489
12.0732	0.437963
12.1028	0.485343
12.13245844841 0	0.991128
12.1621	0.757402
12.1917	0.377915
12.2213	0.3735
12.2509	0.692074
12.2805	0.344053
12.3102	0.787771
12.3398	0.606561
12.3694	0.415007
12.399	0.702692
12.4286	0.334199
12.4582	0.476194
12.4879	0.503678
12.5175	0.385402
12.5471	0.652614
12.5767	0.399064
12.6063	0.489337
12.6359	0.00676586
12.6655	0.2951
12.6952	0.0730892
12.7248	0.528234
12.7544	0.358451
12.784	0.511657
12.8136	0.237852
12.8432	0.432869
12.8729	0.367541
12.9025	0.375202
12.9321	0.705852
12.9617	0.0574074
12.9913	0.377785
13.0209	0.364901
13.0506	0.206257
13.0802	0.183101
13.1098	-0.110817
13.1394	0.147422
13.169	0.311982
13.1986	0.226615
13.2283	-0.0149303
13.2579	0.07693
13.2875	0.241779
13.3171	0.354617
13.3467	0.123777
13.3763	0.247176
13.406	0.151897
13.4356	-0.00580991
13.4652	-0.278028
13.4948	0.0644095
13.5244	0.0735858
13.554	0.114084
13.5836	0.175488
13.6133	-0.294286
13.6429	-0.0973209
13.6725	0.110133
13.70211109519 0	0.150992
13.7317	-0.00599329
13.7613	0.180844
13.791	0.326086
13.8206	0.0859836
13.8502	0.0438702
13.8798	0.064329
13.9094	-0.0088901
13.939	-0.248704
13.9687	0.157388
13.9983	0.198969
14.0279	-0.103128
14.0575	0.17818
14.0871	-0.0508562
14.1167	-0.00898689
14.1464	0.189205
14.176	0.189551
14.2056	0.231637
14.2352	0.169628
14.2648	0.201442
14.2944	-0.120839
14.324	0.202785
14.3537	0.234815
14.3833	-0.0976665
14.4129	0.0282576
14.4425	-0.0540795
14.4721	0.321989
14.5017	0.22938
14.5314	0.345176
14.561	-0.132706
14.5906	-0.131349
14.6202	-0.239388
14.6498	0.183896
14.6794	0.305169
14.7091	0.134846
14.7387	-0.01457
14.7683	0.0444189
14.7979	0.0826467
14.8275	0.0480299
14.8571	-0.038598
14.8868	0.218596
14.9164	0.257113
14.946	0.0561177
14.9756	0.146862
15.0052	0.0918445
15.0348	-0.0568505
15.0645	0.138277
15.0941	0.166809
15.1237	0.0183306
15.1533	-0.0988259
15.1829	-0.0596602
15.2125	-0.093339
15.2421	0.279304
15.2718	0.12077
15.3014	0.201891
15.331	-0.112749
15.3606	0.0935159
15.3902	-0.137647
15.4198	0.120846
15.4495	0.00441133
15.4791	-0.122368
15.5087	-0.0216867
15.5383	0.151984
15.5679	0.190309
15.5975	0.301624
15.6272	-0.128656
15.6568	-0.0901137
15.6864	0.208917
15.716	0.0288539
15.7456	-0.0469708
15.7752	0.231443
15.8049	0.114096
15.8345	0.309321
15.8641	0.108785
15.8937	-0.0187618
15.9233	-0.0316536
15.9529	-0.11739
15.9825	-0.0498667
16.0122	0.194812
16.0418	-0.0396038
16.0714	0.142719
16.101	0.0751143
16.1306	0.059665
16.1602	-0.205712
16.1899	0.081066
16.2195	-0.0487503
16.2491	0.342339
16.2787	-0.151916
16.3083	0.124734
16.3379	0.23479
16.3676	0.230334
16.3972	0.246784
16.4268	0.0549728
16.4564	0.134067
16.486	0.213234
16.5156	-0.145028
16.5453	0.121783
16.5749	0.034499
16.6045	-0.0422959
16.6341	0.110148
16.6637	0.168914
16.6933	0.165252
16.723	0.0366623
16.7526	-0.0397719
16.7822	0.0192827
16.8118	0.0888261
16.8414	0.054275
16.871	0.0927127
16.9006	0.141639
16.9303	0.0343879
16.9599	-0.197791
16.9895	-0.0303555
17.0191	0.210069
17.0487	0.0859825
17.0783	0.107801
17.108	-0.0265576
17.1376	0.0787389
17.1672	0.0799409
17.1968	-0.116702
17.2264	0.134645
17.256	0.136063
17.2857	-0.060363
17.3153	0.0557831
17.3449	-0.109249
17.3745	-0.0466471
17.4041	0.13061
17.4337	0.0162726
17.4634	0.0270073
17.493	-0.0246858
17.5226	0.0278598
17.5522	0.0596444
17.5818	-0.137666
17.6114	0.144263
17.6411	-0.0424859
17.6707	-0.104163
17.7003	0.282149
17.7299	-0.0293834
17.7595	0.0133228
17.7891	0.0456845
17.8187	0.0677017
17.8484	0.0377077
17.878	0.0286192
17.9076	0.227936
17.9372	0.125242
17.9668	0.0226199
17.9964	0.0867367
18.0261	-0.0678244
18.0557	-0.0868967
18.0853	0.0711865
18.1149	0.0626752
18.1445	0.0125694
18.1741	0.0875357
18.2038	0.110491
18.2334	-0.0643985
18.263	0.0628676
18.2926	-0.122294
18.3222	0.171783
18.3518	0.0492655
18.3815	-0.0627631
18.4111	-0.216386
18.4407	0.0988127
18.4703	-0.0234161
18.4999	0.0419272
18.5295	0.180259
18.5591	-0.23342
18.5888	-0.0220266
18.6184	-0.123061
18.648	0.057226
18.6776	-0.116581
18.7072	0.0326006
18.7368	-0.0160622
18.7665	0.11243
18.7961	-0.0715047
18.8257	0.0362989
18.8553	0.00875802
18.8849	0.116706
18.9145	-0.108607
18.9442	-0.0630151
18.9738	0.024316
19.0034	-0.284114
19.033	-0.00913881
19.0626	0.0575754
19.0922	0.197278
19.1219	-0.12128
19.1515	-0.0439326
19.1811	0.0439035
19.2107	-0.0244382
19.2403	-0.0406245
19.2699	-0.0254886
19.2996	-0.104031
19.3292	0.0338101
19.3588	0.00505617
19.3884	0.0909578
19.418	0.0102649
19.4476	0.0129774
19.4772	-0.192571
19.5069	-0.00369904
19.5365	-0.0126714
19.5661	0.082595
19.5957	-0.165816
19.6253	0.00251102
19.6549	0.00424392
19.6846	0.141466
19.7142	0.164176
19.7438	0.0932088
19.7734	-0.050603
19.803	0.0452406
19.8326	0.0474064
19.8623	0.132978
19.8919	0.135288
19.9215	0.07517
19.9511	0.0567911
19.9807	0.194734
20.0103	0.0827496
20.04	-0.0812462
20.0696	0.0985802
20.0992	0.132645
20.1288	0.0417826
20.1584	-0.111508
20.188	0.141524
20.2177	-0.115789
20.2473	0.210303
20.2769	0.00521797
20.3065	-0.0227118
20.3361	0.0119305
20.3657	-0.0262717
20.3953	0.039765
20.425	0.126707
20.4546	-0.0779453
20.4842	-0.0325255
20.5138	0.0858831
20.5434	-0.0456362
20.573	-0.09375
20.6027	0.00169512
20.6323	-0.017371
20.6619	0.130302
20.6915	0.04888
20.7211	0.0821137
20.7507	0.188336
20.7804	0.0967143
20.81	-0.161502
20.8396	-0.0133966
20.8692	-0.0527188
20.8988	0.0226145
20.9284	0.0146866
20.9581	0.225581
20.9877	-0.0217861
21.0173	-0.0919975
21.0469	-0.0709835
21.0765	0.00218593
21.1061	-0.0391558
21.1357	0.0445746
21.1654	0.149211
21.195	-0.00649804
21.2246	0.150366
21.2542	-0.0989488
21.2838	-0.0461076
21.3134	0.00680572
21.3431	-0.0027088
21.3727	0.0399322
21.4023	-0.0319381
21.4319	0.208764
21.4615	0.074538
21.4911	0.127884
21.5208	-0.0478641
21.5504	-0.00479023
21.58	0.132106
21.6096	-0.137176
21.6392	0.0623643
21.6688	0.0848934
21.6985	0.0241614
21.7281	0.0468348
21.7577	0.0695804
21.7873	0.165315
21.8169	0.0736213
21.8465	0.01325
21.8762	0.0883675
21.9058	0.0698072
21.9354	0.134652
21.965	-0.060847
21.9946	-0.0896076
22.0242	0.00407029
22.0538	0.0249036
22.0835	-0.0896076
22.1131	-0.0695318
22.1427	0.0964494
22.1723	0.0854195
22.2019	0.0119617
22.2315	-0.0718406
22.2612	0.000679238
22.2908	0.0211879
22.3204	-0.0415646
22.35	0.083255
22.3796	0.114397
22.4092	0.0622774
22.4389	0.176897
22.4685	-0.0834117
22.4981	0.198019
22.5277	0.125355
22.5573	0.000679238
22.5869	0.0948261
22.6166	0.00154504
22.6462	0.0854195
22.6758	0.0235328
22.7054	-0.0695318
22.735	-0.0896076
22.7646	-0.0688586
22.7943	0.118629
22.8239	0.024939
22.8535	0.0459043
22.8831	0.171109
22.9127	0.0047182
22.9423	0.0884
22.9719	0.0888207
23.0016	0.235147
23.0312	0.0273784
23.0608	0.0488488
23.0904	0.164141
23.12	-0.0538273
23.1496	0.144943
23.1793	-0.0312147
23.2089	-0.0510502
23.2385	-0.00831354
23.2681	-0.0592547
23.2977	0.108626
23.3273	-0.0775873
23.357	-0.0658121
23.3866	0.102285
23.4162	-0.0420451
23.4458	-0.0092201
23.4754	0.0757604
23.505	0.26498
23.5347	-0.0457288
23.5643	-0.0230318
23.5939	0.0309873
23.6235	0.0329953
23.6531	-0.0274246
23.6827	-0.0877724
23.7123	0.00744914
23.742	-0.0639238
23.7716	0.0418587
23.8012	0.03313
23.8308	0.0140568
23.8604	-0.0778609
23.89	0.142794
23.9197	-0.0218966
23.9493	0.0530688
23.9789	0.0343564
24.0085	0.00529944
24.0381	-0.0132687
24.0677	-0.021348
24.0974	0.220645
24.127	0.0877098
24.1566	-0.0555698
24.1862	0.0303895
24.2158	0.178921
24.2454	0.254608
24.2751	0.122034
24.3047	0.0728647
24.3343	0.0758514
24.3639	-0.0356731
24.3935	-0.0846254
24.4231	-0.00176855
24.4528	0.0186604
24.4824	0.101662
24.512	0.0493182
24.5416	0.14288
24.5712	-0.0239021
24.6008	0.0906377
24.6304474473 0.	177495994731008
24.6601	0.028267
24.6897	-0.0653101
24.7193	0.143268
24.7489	-0.064748
24.7785	0.112725
24.8081	0.144436
24.8378	-0.0946136
24.8674	0.0726589
24.897	0.0525035
24.9266	0.0532535
24.9562	-0.00842425
24.9858	0.127887
25.0155	0.07677
25.0451	0.036142
25.0747	0.120586
25.1043	0.0280191
25.1339	0.0605242
25.1635	-0.0839819
25.1932	-0.0841262
25.2228	0.124135
25.2524	0.113718
25.282	-0.0424595
25.3116	-0.0839819
25.3412	0.01931
25.3708	0.143507
25.4005	0.0802769
25.4301	-0.0453814
25.4597	-0.0147176
25.4893	0.0472684
25.5189	0.0155765
25.5485	0.0464568
25.5782	-0.0267575
25.6078	0.0876004
25.6374	0.0874472
25.667	-0.110551
25.6966	0.0352737
25.7262	0.129087
25.7559	-0.0374444
25.7855	0.139846
25.8151	0.129709
25.8447	0.0050611
25.8743	0.161735
25.9039	-0.0877689
25.9336	0.048216
25.9632	0.059273
25.9928	0.0183189
26.0224	-0.00172978
26.052	0.0824604
26.0816	-0.062444
26.1113	0.188557
26.1409	0.137547
26.1705	0.0866092
26.20010009408 0	0.0878268
26.2297	-0.0358835
26.2593	0.330062
26.2889	-0.158088
26.3186	-0.0315814
26.3482	0.0220802
26.3778	0.044564
26.4074	0.265037
26.437	0.0793314
26.4666	0.227032
26.4963	0.0206374
26.5259	0.272649
26.5555	-0.100268
26.5851	0.0789709
26.6147	-0.0229681
26.6443	-0.104002
26.674	0.030898
26.7036	0.124203
26.7332	0.102997
26.7628	0.0714464
26.7924	0.0920513
26.822	0.164812
26.8517	-0.0436058
26.8813	0.289716
26.9109	-0.0227243
26.9405	0.0919913
26.9701	0.0713625
26.9997	0.0299724
27.0294	0.0719878
27.059	0.0724087
27.0886	-0.0729315
27.1182	0.0526337
27.1478	0.303271
27.1774	0.428981
27.207	0.211012
27.2367	0.347283
27.2663	0.108625
27.2959	0.359623
27.3255	0.0586103
27.3551	0.0910027
27.3847	0.0713839
27.4144	-0.0210794
27.444	0.00111283
27.4736	0.190044
27.5032	0.0873803
27.5328	0.0368723
27.5624	0.0593531
27.5921	-0.074344
27.6217	-0.0517189
27.6513	0.148062
27.6809	-0.0270856
27.7105	0.089506
27.7401	0.00825299
27.76975274086 0	0.156239
27.7994	0.10638
27.829	0.046177
27.8586	-0.0972874
27.8882	0.175987
27.9178	0.00141695
27.9474	-0.079331
27.9771	-0.0182013
28.0067	-0.0715829
28.0363	-0.041559
28.0659	0.16562
28.0955	-0.0229613
28.1251	0.132279
28.1548	-0.00407508
28.1844	0.109643
28.214	0.0255164
28.2436	-0.0481213
28.2732	-0.0383535
28.3028	0.00273649
28.3325	0.116815
28.3621	0.0642995
28.3917	0.209773
28.4213	0.0324011
28.4509	0.105102
28.4805	0.146625
28.5102	0.115303
28.5398	0.0215535
28.5694	-0.113791
28.599	-0.00947911
28.6286	-0.0717622
28.6582	0.0535269
28.6879	0.0018048
28.7175	0.137655
28.7471	0.0131604
28.7767	-0.0800119
28.8063	-0.0818141
28.8359	0.187289
28.8655	0.0502146
28.8952	0.0798789
28.9248	0.0679486
28.9544	0.0352572
28.984	-0.00777874
29.0136	0.199257
29.0432	0.0938658
29.0729	0.0197963
29.1025	0.0916323
29.1321	0.236457
29.1617	0.120937
29.1913	0.151323
29.2209	0.233864
29.2506	0.889394
29.2802	2.72208
29.3098	1.80484
29.33940538764 1	0.210584
29.369	1.6164
29.3986	0.62646
29.4283	0.04284
29.4579	0.250958
29.4875	-0.0200176
29.5171	0.115329
29.5467	0.0319967
29.5763	0.146654
29.606	0.042633
29.6356	-0.050899
29.6652	0.157725
29.6948	-0.0294132
29.7244	-0.018562
29.754	0.0131946
29.7836	0.00335671
29.8133	0.0769243
29.8429	0.108897
29.8725	0.0367759
29.9021	-0.17069
29.9317	0.0281661
29.9613	-0.0645722
29.991	-0.073905
30.0206	-0.135249
30.0502	0.0835382
30.0798	0.0211476
30.1094	-0.0307542
30.139	0.146583
30.1687	0.178159
30.1983	0.10564
30.2279	0.23111
30.2575	-0.0704308
30.2871	0.117684
30.3167	0.0142036
30.3464	0.0462124
30.376	-0.0987901
30.4056	-0.0376709
30.4352	-0.0181463
30.4648	0.0118671
30.4944	0.125286
30.524	0.0616937
30.5537	-0.074743
30.5833	0.153476
30.6129	-0.0661502
30.6425	0.0267962
30.6721	-0.0260187
30.7017	0.150405
30.7314	-0.00643194
30.761	0.0138863
30.7906	0.0551101
30.8202	-0.0390107
30.8498	0.106524
30.8794	-0.0603691
-30.9091	0.0813568
30.9387	0.0629401
30.9683	-0.0218576
30.9979	0.122584
31.0275	0.0900136
31.0571	0.151266
31.0868	0.08759
31.1164	0.0239864
31.146	0.106288
31.1756	0.00116234
31.2052	0.104442
31.2348	0.395294
31.2645	0.123717
31.2941	0.435547
31.3237	0.216198
31.3533	0.444839
31.3829	0.611051
31.4125	1.2565
31.4421	2.13119
31.4718	5.01637
31.5014	10.0266
31.531	15.5057
31.5606	12.9119
31.5902	9.53697
31.6198	8.55793
31.6495	4.23521
31.6791	2.01673
31.7087	1.1004
31.7383	0.548728
31.7679	0.372128
31.7975	0.351851
31.8272	0.133729
31.8568	-0.0426542
31.8864	0.0310348
31.916	0.136046
31.9456	0.157796
31.9752	0.137951
32.0049	-0.0380711
32.0345	0.00472864
32.0641	-0.0148995
32.0937	0.0592946
32.1233	0.00856078
32.1529	-0.146268
32.1825	0.303143
32.2122	0.0338756
32.2418	0.0459304
32.2714	-0.00444266
32.301	-0.117244
32.3306	0.0616943
32.3602	-0.134296
32.3899	0.0447866
32.4195	0.0781076
32.4491	-0.0030825
32.4787106812 0.	720494925901843
32.5083	-0.0402464
32.5379	-0.00663673
32.5676	0.0478784
32.5972	0.0191323
32.6268	0.0633751
32.6564	0.00352329
32.686	0.131244
32.7156	0.0090362
32.7453	-0.0714324
32.7749	0.139838
32.8045	0.0282634
32.8341	0.0417612
32.8637	0.138664
32.8933	0.17314
32.923	0.0514375
32.9526	0.0756405
32.9822	0.131166
33.0118	0.22843
33.0414	-0.017984
33.071	0.110674
33.1006	0.166488
33.1303	-0.0797093
33.1599	-0.0758345
33.1895	0.0270388
33.2191	0.0779008
33.2487	0.097585
33.2783	0.00275806
33.308	0.13717
33.3376	0.0216539
33.3672	0.145793
33.3968	0.0616717
33.4264	0.0713721
33.456	0.101978
33.4857	0.226406
33.5153	0.12174
33.5449	0.0588121
33.5745	0.0376232
33.6041	0.0373399
33.6337	0.141295
33.6634	0.13074
33.693	-0.0464105
33.7226	0.0681781
33.7522	0.0995056
33.7818	-0.0878449
33.8114	0.224877
33.8411	0.00642075
33.8707	-0.0765466
33.9003	-0.0885348
33.9299	0.0974658
33.9595	-0.00812817
33.9891	0.0426
34.0187	0.0621504
-34.0484	0.0640604
34.078	0.0598009
34.1076	-0.0662656
34.1372	0.0681567
34.1668	-0.0994322
34.1964	0.264301
34.2261	0.0135231
34.2557	0.0753173
34.2853	-0.029483
34.3149	0.105372
34.3445	0.0840496
34.3741	0.0107157
34.4038	0.0520374
34.4334	0.145514
34.463	0.0098971
34.4926	0.0306019
34.5222	-0.0423712
34.5518	0.134728
34.5815	0.155649
34.6111	-0.000440935
34.6407	-0.0627088
34.6703	0.0209289
34.6999	0.062972
34.7295	-0.00949599
34.7591	-0.0923086
34.7888	0.0228677
34.8184	0.0756161
34.848	-0.06948
34.8776	0.0563294
34.9072	-0.0469557
34.9368	-0.0772521
34.9665	0.00485019
34.9961	-0.0379754
35.0257	-0.00781216
35.0553	0.0224232
35.0849	-0.0514359
35.1145	0.0935271
35.1442	0.123979
35.1738	0.144086
35.2034	0.0809324
35.233	-0.148816
35.2626	0.0173411
35.2922	0.131487
35.3219	0.026955
35.3515	-0.0566714
35.3811	-0.0568924
35.4107	-0.00495786
35.4403	-0.0779512
35.4699	-0.10193
35.4996	0.176246
35.5292	-0.0663383
35.5588	0.118232
35.5884	0.0528754
35.618	0.0500906
35.6476	-0.0463722
35.6772	0.0239039
35.7069	-0.0828312
35.7365	0.0188392
35.7661	0.0268317
35.7957	0.0244797
35.8253	0.105533
35.8549	0.00957553
35.8846	-0.0654767
35.9142	-0.13004
35.9438	0.0743917
35.9734	-0.0544378
36.003	0.108472
36.0326	0.0631197
36.0623	-0.0134099
36.0919	0.0872159
36.1215	-0.0516695
36.1511	0.111601
36.1807	0.16036
36.2103	-0.082476
36.24	-0.0439895
36.2696	0.0362359
36.2992	0.210283
36.3288	-0.0114302
36.3584	0.235678
36.388	0.107859
36.4177	0.0426117
36.4473	0.0711866
36.4769	0.131084
36.5065	0.10772
36.5361	-0.175989
36.5657	-0.0846254
36.5953	-0.0356454
36.625	-0.00742651
36.6546	0.114614
36.6842	0.00756098
36.7138	0.0984963
36.7434	0.127004
36.773	-0.0631667
36.8027	-0.0032649
36.8323	-0.005791
36.8619	0.0959217
36.8915	0.0727066
36.9211	0.12248
36.9507	-0.0776739
36.9804	-0.0485892
37.01	0.168068
37.0396	0.238963
37.0692	0.268264
37.0988	0.141388
37.1284	0.045833
37.1581	0.137851
37.1877	0.271607
37.2173	0.228352
37.2469	0.226836
37.2765	0.402476
37.3061	0.474021
37.3357	0.160221
37.3654	0.190244
37.395	0.459922
37.4246	0.438005
37.4542	0.561994
37.4838	0.425639
37.5134	0.685189
37.5431	0.663561
37.5727	0.756589
37.6023	0.974689
37.6319	1.07828
37.6615	1.64027
37.6911	1.57734
37.7208	1.77489
37.7504	2.19127
37.78	2.26397
37.8096	3.25341
37.8392	3.20125
37.8688	3.87833
37.8985	4.13882
37.9281	4.57647
37.9577	5.09751
37.9873	5.52489
38.0169	5.81691
38.0465	6.32776
38.0762	5.75535
38.1058	5.07884
38.1354	5.55866
38.165	4.86146
38.1946	4.11225
38.2242	3.70687
38.2538	3.5828
38.2835	2.91715
38.3131	2.17865
38.3427	2.19022
38.3723	1.73311
38.4019	1.48441
38.4315	1.53786
38.4612	1.08097
38.4908	0.967899
38.5204	0.823652
38.55	0.523228
38.5796	0.899958
38.6092	0.485095
38.6389	0.54947
38.6685	0.561834
38.6981	0.282603
38.7277	0.263861
38.7573	0.370191
38.7869	0.445344
38.8166	0.353902
38.8462	0.345865
38.8758	0.317068
38.9054	0.142509
38.935	0.093022
38.9646	-0.00847599
38.9942	0.140098
39.0239	0.174161
39.0535	0.0103797
39.0831	0.107087
39.1127	0.141367
39.1423	0.0403015
39.1719	0.0851419
39.2016	0.223804
39.2312	0.0187892
39.2608	0.136763
39.2904	-0.0264416
39.32	0.164593
39.3496	0.19945
39.3793	-0.0572882
39.4089	0.144379
39.4385	0.0336192
39.4681	0.214598
39.4977	0.114399
39.5273	0.118438
39.557	0.3413
39.5866	0.0954837
39.6162	0.276823
39.6458	0.166568
39.6754	0.275135
39.705	0.258774
39.7347	0.0445686
39.7643	0.257519
39.7939	0.137208
39.8235	0.121135
39.8531	0.0530519
39.8827	-0.056626
39.9123	-0.0412319
39.942	0.192984
39.9716	0.0314396
40.0012	-0.0779497
40.0308	-0.0248065
40.0604	-0.0653411
40.09	0.112946
40.1197	0.145473
40.1493	0.063488
40.1789	0.0336587
40.2085	0.00390147
40.2381	0.0158831
40.2677	0.00710354
40.2974	0.0608961
40.327	-0.166489
40.3566	-0.0526994
40.3862	0.0715791
40.4158	0.10218
40.4454	0.112019
40.4751	0.0385975
40.5047	0.0694146
40.5343	-0.0351129
40.5639	-0.0249848
40.5935	0.0581321
40.6231	-0.0357622
40.6528	0.234999
40.6824	0.109999
40.712	0.00590446
40.7416	0.0372988
40.7712	0.172932
40.8008	-0.10803
40.8304	0.163165
40.8601	0.0177641
40.8897	-0.0963142
40.9193	0.0813464
40.9489	0.144496
40.9785	0.00980056
41.0081	-0.103989
41.0378	-0.00127425
41.0674	-0.0651539
41.097	-0.0247947
41.1266	0.244803
41.1562	0.0353067
41.1858	0.127966
41.2155	0.158197
41.2451	-0.124
41.2747	0.0938755
41.3043	-0.104844
41.3339	0.102759
41.3635	0.0291846
41.3932	0.0181819
41.4228	-0.0135819
41.4524	0.0484764
41.482	0.0064402
41.5116	0.0165595
41.5412	0.0163342
41.5708	0.193264
41.6005	-0.0255665
41.6301	0.00567474
41.6597	-0.0255119
41.6893	-0.00454306
41.7189	-0.0772521
41.7485	-0.0269245
41.7782	0.0755585
41.8078	0.0843637
41.8374	0.0411577
41.867	-0.0540595
41.8966	0.0695455
41.9262	-0.0463607
41.9559	0.0461385
41.9855	0.0345433
42.0151	-0.0498965
42.0447	-0.0613474
42.0743	0.0418571
42.1039	0.0409671
42.1336	-0.043184
42.1632	-0.0230964
42.1928	0.0803967
42.2224	0.0693787
42.252	-0.00406721
42.2816	0.016309
42.3113	-0.161159
42.3409	0.130195
42.3705	0.0570374
42.4001	0.0256189
42.4297	-0.0786441
42.4593	-0.0283277
42.4889	-0.0821058
42.5186	0.0933549
42.5482	-0.158196
42.5778	0.121576
42.6074	0.0160033
42.637	0.202169
42.6666	0.0342407
42.6963	-0.0398657
42.7259	0.115267
42.7555	-0.062862
42.7851	0.0924147
42.8147	-0.0126531
42.8443	0.101101
42.874	-0.149656
42.9036	-0.0253402
42.9332	0.0990472
42.9628	0.140174
42.9924	-0.162378
43.022	-0.0169408
43.0517	-0.0589313
43.0813	0.107484
43.1109	0.0864706
43.1405	0.0655298
43.1701	-0.0178389
43.1997	0.013448
43.2294	-0.0385264
43.259	-0.0800119
43.2886	-0.0613146
43.3182	0.155371
43.3478	-0.00287024
43.3774	0.0993769
43.407	0.337113
43.4367	-0.0604959
43.4663	0.0523844
43.4959	-0.0117466
43.5255	0.0491945
43.5551	0.235208
43.5847	0.18171
43.6144	0.253284
43.644	0.158264
43.6736	0.0528993
43.7032	0.166357
43.7328	0.279886
43.7624	0.174738
43.7921	0.163412
43.8217	0.204241
43.8513	0.443059
43.8809	0.254866
43.9105	0.118829
43.9401	0.30578
43.9698	0.25322
43.9994	0.409066
44.029	0.377483
44.0586	0.460557
44.0882	0.335369
44.1178	0.449836
44.1474	0.491459
44.1771	0.512321
44.2067	0.564505
44.2363	0.606344
44.2659	0.450339
44.2955	0.50274
44.3251	0.357296
44.3548	0.555674
44.3844	0.285374
44.414	0.44223
44.4436	0.276241
44.4732	0.318657
44.5028	0.381979
44.5325	0.29954
44.5621	0.206757
44.5917	0.166129
44.6213	0.281823
44.6509	0.314256
44.6805	0.294677
44.7102	0.296005
44.7398	0.286987
44.7694	0.0176254
44.799	0.102502
44.8286	0.187451
44.8582	0.220389
44.8879	0.0346495
44.9175	0.109398
44.9471	0.330053
44.97669968009 0	0.0611959
45.0063	0.052828
45.0359	0.211199
45.0655	0.202975
45.0952	0.0489902
45.1248	0.103411
45.1544	0.16832
45.184	0.410385
45.2136	0.371272
45.2432	0.561398
45.2729	0.574513
45.3025	0.2127
45.3321	0.298875
45.3617	0.187207
45.3913	0.179776
45.4209	0.266169
45.4506	0.154716
45.4802	-0.0191641
45.5098	0.0361945
45.5394	-0.0229581
45.569	0.0117114
45.5986	-0.00563024
45.6283	0.0916836
45.6579	0.0432362
45.6875	0.0677777
45.7171	0.0507247
45.7467	-0.0808396
45.7763	0.048085
45.806	0.0416651
45.8356	0.0249006
45.8652	0.00820833
45.8948	-0.0292452
45.9244	-0.0249598
45.954	0.218981
45.9836	0.119244
46.0133	0.165412
46.0429	0.024153
46.0725	0.0808824
46.1021	0.043934
46.1317	0.00705773
46.1613	-0.0714131
46.191	-0.0622873
46.2206	0.0719107
46.2502	0.0186807
46.2798	-0.0448937
46.3094	0.047854
46.339	0.0469239
46.3687	0.118983
46.3983	0.0348634
46.4279	0.00289975
46.4575	0.189758
46.4871	0.126689
46.5167	0.0428583
-46.5464	0.0304835
46.576	0.187914
46.6056	0.0626328
46.6352	-0.0417425
46.6648	0.281038
46.6944	0.0726401
46.724	0.124731
46.7537	0.0206445
46.7833	0.0520467
46.8129	-0.0727291
46.8425	-0.0427277
46.8721	0.0394292
46.9017	0.152908
46.9314	0.0789594
46.961	0.057166
46.9906	-0.0478885
47.0202	0.170046
47.0498	0.0755522
47.0794	0.0852975
47.1091	0.0742816
47.1387	-0.00957889
47.1683	0.0316328
47.1979	-0.0729167
47.2275	-0.0230217
47.2571	0.0998621
47.2868	0.00406799
47.3164	-0.0291539
47.346	0.0835296
47.3756	-0.012048
47.4052	-0.0763035
47.4348	0.0365965
47.4645	-0.0587646
47.4941	-0.0603037
47.5237	0.0736461
47.5533	0.124335
47.5829	-0.0644878
47.6125	0.0488451
47.6421	-0.0877499
47.6718	0.0778107
47.7014	-0.100307
47.731	0.0653982
47.7606	-0.112575
47.7902	0.0220243
47.8198	0.0316956
47.8495	-0.0731443
47.8791	0.0200047
47.9087	-0.0117743
47.9383	0.0606856
47.9679	-0.0751157
47.9975	-0.158762
48.0272	0.122247
48.0568	0.0179111
48.0864	0.121981
48.11600497365 0	0.0907063
48.1456	0.0595039
48.1752	-0.0966265
48.2049	0.0181487
48.2345	-0.189921
48.2641	0.0499988
48.2937	-0.0850096
48.3233	0.0404708
48.3529	0.05144
48.3825	0.0312314
48.4122	0.104845
48.4418	0.043114
48.4714	0.0127051
48.501	0.0136184
48.5306	-0.0166461
48.5602	-0.0155885
48.5899	-0.00404203
48.6195	-0.0965901
48.6491	0.0713506
48.6787	-0.0210532
48.7083	-0.0300514
48.7379	0.0131057
48.7676	0.0146684
48.7972	0.12047
48.8268	-0.0549065
48.8564	-0.115627
48.886	0.0841406
48.9156	-0.00768599
48.9453	0.0984762
48.9749	0.0901273
49.0045	-0.0639828
49.0341	-0.0201041
49.0637	0.00301337
49.0933	-0.15088
49.123	0.0494648
49.1526	-0.0313679
49.1822	0.117038
49.2118	0.0675998
49.2414	0.0494836
49.271	-0.0935606
49.3006	-0.0410299
49.3303	0.11574
49.3599	0.0850813
49.3895	0.0649117
49.4191	-0.00726901
49.4487	0.170622
49.4783	-0.00558068
49.508	-0.0671283
49.5376	-0.128604
49.5672	0.19541
49.5968	0.102828
49.6264	0.187403
49.656	0.0428826
49.68565762043 0	0.117185
49.7153	0.056142
49.7449	0.00558827
49.7745	0.0280234
49.8041	0.0401139
49.8337	-0.11439
49.8634	-0.034228
49.893	0.181423
49.9226	0.136729
49.9522	0.0504409
49.9818	0.0163082
50.0114	0.0239143
50.0411	0.0107593
50.0707	0.153926
50.1003	0.0367489
50.1299	0.0342269
50.1595	0.0838605
50.1891	0.0918995
50.2187	-0.0249894
50.2484	0.0873606
50.278	0.116449
50.3076	0.062277
50.3372	0.143593
50.3668	0.0791487
50.3964	-0.078974
50.4261	0.0129756
50.4557	0.0737473
50.4853	-0.0216589
50.5149	0.0184238
50.5445	0.0273286
50.5741	0.109222
50.6038	0.0870213
50.6334	0.0753093
50.663	-0.019664
50.6926	1.82189e-05
50.7222	-0.105227
50.7518	0.0812658
50.7815	0.0386645
50.8111	0.0794686
50.8407	-0.140072
50.8703	-0.0470399
50.8999	0.00439734
50.9295	-0.121177
50.9591	0.086655
50.9888	0.0966421
51.0184	-0.0599654
51.048	0.0959993
51.0776	-0.0396305
51.1072	0.0331451
51.1368	0.00182629
51.1665	0.137246
51.1961	-0.00851163
51.2257	-0.0604474
51.25531026721 0	0.012689
51.2849	0.0754809
51.3145	-0.017905
51.3442	0.0241978
51.3738	0.17054
51.4034	0.0357034
51.433	-0.0365607
51.4626	0.120414
51.4922	0.0482944
51.5219	0.12208
51.5515	0.0605214
51.5811	-0.0217985
51.6107	0.270954
51.6403	0.136695
51.6699	0.137925
51.6996	-0.12119
51.7292	0.0364341
51.7588	0.10038
51.7884	-0.0543512
51.818	0.00973939
51.8476	0.0947355
51.8772	0.106887
51.9069	0.108694
51.9365	0.24599
51.9661	0.0916913
51.9957	0.135381
52.0253	0.0541438
52.0549	0.160478
52.0846	0.0064682
52.1142	0.0296136
52.1438	-0.0721688
52.1734	-0.085227
52.203	0.0997035
52.2326	0.0867896
52.2623	0.282281
52.2919	0.134095
52.3215	0.183897
52.3511	0.0671052
52.3807	0.106635
52.4103	0.0837376
52.44	-0.0120046
52.4696	0.0485753
52.4992	0.0467274
52.5288	-0.0592151
52.5584	0.157831
52.588	0.0416164
52.6177	0.102557
52.6473	0.0906532
52.6769	-0.0565951
52.7065	0.00456199
52.7361	0.0449579
52.7657	0.220843
52.7953	-0.144867
52.82496291399 0	0.176995
52.8546	0.00934646
52.8842	-0.0436469
52.9138	0.132599
52.9434	0.0901663
52.973	-0.0355273
53.0027	-0.109065
53.0323	0.140385
53.0619	0.0669917
53.0915	0.11867
53.1211	-0.027496
53.1507	0.0347433
53.1804	0.0866382
53.21	0.00318852
53.2396	-0.048939
53.2692	0.0240056
53.2988	0.138689
53.3284	0.118028
53.3581	-0.0588109
53.3877	-0.100161
53.4173	0.118978
53.4469	-0.00556144
53.4765	-0.0883618
53.5061	0.0136584
53.5357	0.126167
53.5654	0.155415
53.595	-0.034015
53.6246	0.0162104
53.6542	-0.00640868
53.6838	0.043961
53.7134	-0.0305971
53.7431	0.16575
53.7727	-0.0336636
53.8023	0.173245
53.8319	-0.0572749
53.8615	0.108111
53.8911	0.0235692
53.9208	0.0640994
53.9504	0.0630351
53.98	0.0828763
54.0096	0.061123
54.0392	0.0915252
54.0688	0.132416
54.0985	0.0171293
54.1281	-0.0772521
54.1577	-0.0264457
54.1873	0.170266
54.2169	0.0962169
54.2465	-0.0402603
54.2762	0.115001
54.3058	0.0828352
54.3354	-0.0534255
54.365	0.112469
-54.3946	0.0132305
54.4242	0.131975
54.4538	-0.00399689
54.4835	-0.0357302
54.5131	-0.0257247
54.5427	-0.0364803
54.5723	0.0778362
54.6019	-0.0473585
54.6315	0.254602
54.6612	0.0566352
54.6908	0.150407
54.7204	0.0880009
54.75	0.20275
54.7796	-0.130345
54.8092	-0.0779512
54.8389	-0.0485843
54.8685	0.241271
54.8981	0.0832826
54.9277	0.0295326
54.9573	0.0487715
54.9869	0.120166
55.0166	0.129132
55.0462	-0.00766244
55.0758	-0.0402183
55.1054	-0.0414521
55.135	-0.000947014
55.1646	0.143797
55.1942	0.00736291
55.2239	0.0793344
55.2535	0.0680448
55.2831	-0.0160894
55.3127	-0.0168181
55.3423	0.128359
55.3719	-0.0597257
55.4016	0.096012
55.4312	0.0851553
55.4608	-0.102713
55.4904	-0.0405085
55.52	0.0321846
55.5496	-0.0304669
55.5793	0.0632037
55.6089	0.0527799
55.6385	0.240345
55.6681	-0.0199347
55.6977	0.0531912
55.7273	0.0222226
55.757	0.220493
55.7866	-0.0394981
55.8162	0.11725
55.8458	0.076153
55.8754	0.108045
55.905	0.0150095
55.9347	-0.0987874
-55.9643	0.00830402
55.9939	0.0718348
56.0235	0.308296
56.0531	0.00316223
56.0827	-0.103983
56.1123	0.205612
56.142	0.0152778
56.1716	0.116683
56.2012	-0.104757
56.2308	0.267626
56.2604	0.046331
56.29	-0.0811421
56.3197	0.12479
56.3493	0.0391284
56.3789	0.109788
56.4085	0.149271
56.4381	0.167992
56.4677	0.0513684
56.4974	0.0181504
56.527	-0.0254121
56.5566	0.170681
56.5862	0.0855961
56.6158	0.240167
56.6454	0.0614762
56.6751	0.0286911
56.7047	0.00639491
56.7343	0.0570875
56.7639	0.118269
56.7935	0.0753558
56.8231	0.00126478
56.8528	-0.135254
56.8824	0.00807961
56.912	-0.0672646
56.9416	-0.0279533
56.9712	0.188513
57.0008	0.290469
57.0304	0.0591635
57.0601	-0.0991533
57.0897	0.0551021
57.1193	0.0635963
57.1489	0.113829
57.1785	-0.0650322
57.2081	-0.0250716
57.2378	0.0253779
57.2674	0.0238162
57.297	0.241077
57.3266	7.58434e-05
57.3562	0.0612306
57.3858	0.0807908
57.4155	-0.0349935
57.4451	0.0263777
57.4747	-0.0788457
57.5043	-0.100664
57.5339	0.158841
57.5635	-0.123249
57.5932	0.0322325
57.6228	-0.0413801
57.6524	0.0725794
57.682	0.00952782
57.7116	0.0923817
57.7412	0.164891
57.7708	0.0916392
57.8005	-0.0752905
57.8301	-0.085898
57.8597	0.0459056
57.8893	-0.0409687
57.9189	0.0909792
57.9485	0.00424925
57.9782	0.0113415
58.0078	-0.148161
58.0374	0.265326
58.067	0.0434676
58.0966	-0.136652
58.1262	0.214551
58.1559	0.0658265
58.1855	-0.0411596
58.2151	0.268593
58.2447	0.0575846
58.2743	0.0237317
58.3039	0.0628675
58.3336	-0.0333411
58.3632	0.151772
58.3928	0.118208
58.4224	0.0638824
58.452	0.072129
58.4816	-0.0549689
58.5113	0.0575887
58.5409	0.0243851
58.5705	0.0641703
58.6001	0.0623609
58.6297	-0.0122929
58.6593	0.0693754
58.6889	0.0365326
58.7186	0.118345
58.7482	-0.195603
58.7778	-0.0615631
58.8074	0.239216
58.837	0.1234
58.8666	0.132657
58.8963	0.048236
58.9259	0.10972
58.9555	0.202527
58.9851	-0.0587612
59.0147	-0.0908104
59.0443	0.0498106
59.074	0.13842
59.1036	-0.0124809
59.1332	0.0137732
59.1628	0.144266
59.1924	0.066498
59.222	0.145052
59.2517	0.00492795
59.2813	0.0732095
59.3109	0.12073
59.3405	-0.00876094
59.3701	0.0597371
59.3997	0.201224
59.4294	0.124033
59.459	0.0573306
59.4886	0.0844506
59.5182	0.069976
59.5478	-0.100676
59.5774	0.134993
59.607	0.0686518
59.6367	0.231549
59.6663	0.0507687
59.6959	0.24506
59.7255	0.0331741
59.7551	0.217193
59.7847	-0.0257985
59.8144	0.0333651
59.844	0.0926009
59.8736	-0.0355912
59.9032	0.00295546
59.9328	-0.0521757
59.9624	0.121932
59.9921	0.0773618
60.0217	-0.0713029
60.0513	0.0405212
60.0809	0.0274175
60.1105	0.118553
60.1401	-0.0194068
60.1698	0.0197892
60.1994	-0.00344257
60.229	0.0879811
60.2586	0.023227
60.2882	-0.156038
60.3178	0.143935
60.3474	-0.118519
60.3771	0.0149318
60.4067	-0.0911282
60.4363	-0.0721162
60.4659	-0.0113653
60.4955	-0.0234589
60.5251	-0.077147
60.5548	0.087987
60.5844	0.0656931
60.614	-0.0711119
60.6436	0.146322
60.6732	0.0304945
60.7028	0.0293226
60.7325	0.111556
60.7621	-0.118638
60.7917	0.0991564
60.8213	0.0149398
60.8509	-0.100455
60.8805	-0.0830663
60.9102	0.298977
60.9398	0.0560935
60.9694	-0.113802
60.999	0.133042
61.0286	-0.0471257
61.0582	0.0644456
61.0879	0.155256
61.1175	0.100305
61.1471	0.0245922
61.1767	0.0739521
61.2063	0.217134
61.2359	0.0374716
61.2655	0.0453812
61.2952	0.084613
61.3248	0.0822503
61.3544	0.038293
61.384	0.0777413
61.4136	0.013095
61.4432	0.250604
61.4729	0.0715189
61.5025	0.0175057
61.5321	0.046898
61.5617	0.107612
61.5913	0.0329825
61.6209	0.125091
61.6506	-0.00147786
61.6802	0.132442
61.7098	-0.0877329
61.7394	0.0567478
61.769	0.232551
61.7986	-0.0603243
61.8283	-0.0302105
61.8579	0.0728921
61.8875	0.00940025
61.9171	-0.0123528
61.9467	0.2368
61.9763	0.0693575
62.006	0.172821
62.0356	0.0680231
62.0652	0.182047
62.0948	0.150311
62.1244	-0.110521
62.154	-0.0275299
62.1836	0.00344974
62.2133	-0.0384152
62.2429	-0.0906246
62.2725	0.242655
62.3021	-0.00732693
62.3317	0.0760968
62.3613	-0.0279074
62.391	-0.0276727
62.4206	-0.0169492
62.4502	-0.0790702
62.4798	0.0151309
62.5094	-0.00517916
62.539	0.0162496
62.5687	0.162751
62.5983	0.121824
62.6279	0.0705521
62.6575	0.133936
62.6871	0.082809
62.7167	0.094254
62.7464	0.0432711
62.776	-0.184723
62.8056	0.0144385
62.8352	-0.130078
62.8648	-0.0037761
62.8944	0.112181
62.924	0.0719606
62.9537	0.0734788
62.9833	0.147986
63.0129	0.222565
63.0425	-0.0048669
63.0721	0.24694
63.1017	-0.126181
63.1314	0.0841034
63.161	0.0861267
63.1906	0.140305
63.2202	-0.045027
63.2498	-0.0740372
63.2794	0.157441
63.3091	-0.0380913
63.3387	0.00603156
63.3683	-0.0226901
63.3979	0.16741
63.4275	0.0971664
63.4571	0.131161
63.4868	-0.0431052
63.5164	0.0743672
63.546	0.00441175
63.5756	-0.0133882
63.6052	-0.218616
63.6348	0.0203295
63.6645	-0.00106948
63.6941	0.029687
63.7237	0.0292656
63.7533	0.101833
63.7829	0.268223
63.8125	0.00760106
63.8421	-0.0862817
63.8718	0.0490743
63.9014	0.236586
63.931	0.226253
63.9606	-0.0131746
63.9902	0.02872
64.0198	0.0394368
64.0495	0.0814758
64.0791	0.0194202
64.1087	-0.0425632
64.1383	0.103859
64.1679	0.0211864
64.1975	-0.00933061
64.2272	0.220641
64.2568	0.284019
64.2864	0.066218
64.316	0.088073
64.3456	0.214167
64.3752	0.361166
64.4049	0.206154
64.4345	0.322048
64.4641	0.26093
64.4937	0.387385
64.5233	0.0451613
64.5529	0.317593
64.5825	0.288014
64.6122	0.435591
64.6418	0.354073
64.6714	-0.0190397
64.701	0.38917
64.7306	0.193285
64.7602	0.382889
64.7899	0.437148
64.8195	0.24148
64.8491	0.0979667
64.8787	-0.0350575
64.9083	-0.0950929
64.9379	0.0532772
64.9676	0.0663028
64.9972	0.0794006
65.0268	-0.0324295
65.0564	-0.0087708
65.086	0.129543
65.1156	0.00751309
65.1453	-0.145695
65.1749	0.0016929
65.2045	0.0658197
65.2341	-0.0887314
65.2637	0.0276231
65.2933	-0.0122003
65.323	-0.041535
65.3526	0.116703
65.3822	-0.058321
65.4118	0.131311
65.4414	-0.0435685
65.471	0.0837076
65.5006	-0.101444
65.5303	0.0155597
65.5599	0.0180523
65.5895	0.10395
65.6191	-0.122579
65.6487	0.0363797
65.6783	0.143328
65.708	-0.176736
65.7376	-0.0696436
65.7672	-0.0145627
65.7968	-0.167743
65.8264	0.0958158
65.856	0.140697
65.8857	0.0918994
65.9153	-0.00890882
65.9449	0.202855
65.9745	0.227191
66.0041	0.241183
66.0337	0.36983
66.0634	0.477715
66.093	0.200257
66.1226	0.14162
66.1522	0.166389
66.1818	0.232897
66.2114	0.0286434
66.2411	0.116129
66.2707	0.22452
66.3003	-0.0941006
66.3299	0.139435
66.3595	0.123042
66.3891	0.169221
66.4187	-0.0136937
66.4484	0.0117967
66.478	-0.0355574
66.5076	-0.062006
66.5372	-0.00504908
66.5668	-0.01052
66.5964	0.0361645
66.6261	-0.0316622
66.6557	-0.089
66.6853	0.0278343
66.7149	0.0614074
66.7445	-0.0611974
66.7741	0.0871034
66.8038	-0.00410703
66.8334	0.0714214
66.863	-0.0821448
-66.8926	0.0481388
66.9222	0.0484394
66.9518	0.124256
66.9815	0.0647289
67.0111	0.0469401
67.0407	-0.00202642
67.0703	0.0115792
67.0999	-0.0268264
67.1295	0.101507
67.1591	-0.0305045
67.1888	0.0250563
67.2184	-0.033894
67.248	-0.0927722
67.2776	0.0671718
67.3072	0.0709379
67.3368	-0.164807
67.3665	0.00576995
67.3961	-0.0423308
67.4257	0.117974
67.4553	0.101267
67.4849	-0.175784
67.5145	0.036821
67.5442	-0.0525857
67.5738	-0.0273369
67.6034	-0.116599
67.633	0.0962938
67.6626	0.142592
67.6922	-0.0506202
67.7219	0.0583227
67.7515	0.177754
67.7811	-0.0881584
67.8107	-0.124832
67.8403	0.0932002
67.8699	-0.0428618
67.8996	0.133648
67.9292	0.133147
67.9588	0.0285518
67.9884	0.246945
68.018	0.121661
68.0476	0.267281
68.0772	0.0483912
68.1069	0.12124
68.1365	0.19416
68.1661	0.0692366
68.1957	0.0173016
68.2253	0.100855
68.2549	0.101148
68.2846	-0.00265377
68.3142	-0.0126335
68.3438	-0.0121244
68.3734	-0.0427932
68.403	0.0724436
68.4326	-0.0205809
68.46225720644 0	0.167717
68.4919	0.199837
68.5215	0.0445286
68.5511	0.0351261
68.5807	0.109129
68.6103	-0.00429583
68.64	-0.0134819
68.6696	0.0711542
68.6992	0.0204457
68.7288	0.0843928
68.7584	0.127579
68.788	-0.0791634
68.8177	0.120417
68.8473	0.0179858
68.8769	0.0093769
68.9065	-0.0199932
68.9361	0.0132089
68.9657	0.0673165
68.9953	0.0694129
69.025	-0.0638352
69.0546	0.209239
69.0842	-0.0905317
69.1138	0.130603
69.1434	-0.00235621
69.173	-0.11441
69.2027	0.00867481
[truncated: 365 more rows]
