# Supplementary material for: Correction: Effective targeting of breast cancer cells (MCF7) via novel biogenic synthesis of gold nanoparticles using cancer-derived metabolites
Source: PLoS One. 2026 Jun 4;21(6):e0350791. doi: 10.1371/journal.pone.0350791 (PMC13235896; doi:10.1371/journal.pone.0350791)
Supplement: S1 File — Raw data underlying Figs 1 and 3–8; averaged data underlying Fig 2. (ZIP) [file pone.0350791.s001.zip › S1 File/U 4_cellsXRD.xy]

'Id: "" Comment: "" Operator: "Shameer" Anode: "Cu" Scantype: "Coupled TwoTheta/Theta" TimePerStep: "96" 
10.0001001358032 0
10.0297162234783 -0.166014348442804
10.0593323111534 -0.160421110889969
10.0889483988285 -0.0297557231944299
10.1185644865036 0.0593151479771441
10.1481805741787 -0.164041830708579
10.1777966618538 -0.11093517637218
10.2074127495289 0.0672436281069206
10.237028837204 -0.0670054172712757
10.2666449248791 0.20506768749323
10.2962610125542 0.18554627573377
10.3258771002293 -0.22973631921632
10.3554931879044 0.0529699026429595
10.3851092755795 -0.174668392021726
10.4147253632545 -0.00640120321037596
10.4443414509296 0.318188135743677
10.4739575386047 0.132432958173765
10.5035736262798 0.134249930746555
10.5331897139549 -0.145110946537952
10.56280580163 0.367266992986908
10.5924218893051 0.150550415987805
10.6220379769802 0.058905989131405
10.6516540646553 0.290250379084373
10.6812701523304 0.448750252513376
10.7108862400055 0.273988942751749
10.7405023276806 0.338883116466157
10.7701184153557 0.153849440323267
10.7997345030308 0.416804580989746
10.8293505907059 0.263165205132262
10.858966678381 0.588764646084145
10.8885827660561 0.716519570512064
10.9181988537312 0.719346645082686
10.9478149414063 0.513912536462676
10.9774310290813 0.391883911318702
11.0070471167564 0.644927436317431
11.0366632044315 0.158459778125528
11.0662792921066 0.515814270076327
11.0958953797817 0.821157578836496
11.1255114674568 0.314073037739366
11.1551275551319 0.640393980118272
11.184743642807 0.477203739306547
11.2143597304821 0.678668981970858
11.2439758181572 0.463539708111204
11.2735919058323 0.123482584394252
11.3032079935074 0.408497610820003
11.3328240811825 0.412334787388455
11.3624401688576 0.44749411409961
11.3920562565327 0.930642257620134
11.4216723442078 0.747195884616694
11.4512884318829 0.272154995089289
11.480904519558 0.765936255704587
11.510520607233 0.291039666462586
11.5401366949081 0.628715227363288
11.5697527825832 0.351879605073359
11.5993688702583 0.616782799592798
11.6289849579334 0.715091477588274
11.6586010456085 0.938472305726451
11.6882171332836 0.328591950673998
11.7178332209587 0.64586707909758
11.7474493086338 0.275714357663864
11.7770653963089 0.353550453039517
11.806681483984 0.337708698557872
11.8362975716591 0.57193909421893
11.8659136593342 1.16040830668936
11.8955297470093 0.457283002635818
11.9251458346844 0.712563182058316
11.9547619223595 0.634582178290182
11.9843780100346 0.900423324664751
12.0139940977097 0.447586621182022
12.0436101853848 0.411488734508662
12.0732262730598 0.437962997978004
12.1028423607349 0.485342744923382
12.13245844841 0.991127975344795
12.1620745360851 0.757402022575577
12.1916906237602 0.377914886615728
12.2213067114353 0.373499900798582
12.2509227991104 0.692073731790804
12.2805388867855 0.344053046259062
12.3101549744606 0.787771177536689
12.3397710621357 0.606561458957017
12.3693871498108 0.415007223853382
12.3990032374859 0.702691805559115
12.428619325161 0.334198537407551
12.4582354128361 0.476194086065356
12.4878515005112 0.503678451532529
12.5174675881863 0.385401633809071
12.5470836758614 0.652613632894983
12.5766997635365 0.399064448790262
12.6063158512115 0.489337414828245
12.6359319388866 0.00676586434226323
12.6655480265617 0.295099797332317
12.6951641142368 0.0730892137984061
12.7247802019119 0.528234113740531
12.754396289587 0.358451163825358
12.7840123772621 0.511657030719553
12.8136284649372 0.237851714423118
12.8432445526123 0.432868548269385
12.8728606402874 0.367540865591688
12.9024767279625 0.375201999723359
12.9320928156376 0.705851950664399
12.9617089033127 0.0574073850814751
12.9913249909878 0.377784969641254
13.0209410786629 0.364901371010401
13.050557166338 0.206256589188917
13.0801732540131 0.183100624176801
13.1097893416882 -0.110816524025944
13.1394054293633 0.147421811247345
13.1690215170383 0.311982296663337
13.1986376047134 0.22661493222203
13.2282536923885 -0.0149302820765733
13.2578697800636 0.0769299871008577
13.2874858677387 0.241779073087658
13.3171019554138 0.354616975883828
13.3467180430889 0.1237770288227
13.376334130764 0.24717589857094
13.4059502184391 0.151896918461883
13.4355663061142 -0.00580991150447163
13.4651823937893 -0.278027924661457
13.4947984814644 0.0644095456575919
13.5244145691395 0.0735858327860104
13.5540306568146 0.114084270057131
13.5836467444897 0.175488190804287
13.6132628321648 -0.294285738305854
13.6428789198399 -0.0973208506066268
13.672495007515 0.110132853901969
13.70211109519 0.150992041886601
13.7317271828651 -0.00599328665273102
13.7613432705402 0.180843534950639
13.7909593582153 0.326085840030044
13.8205754458904 0.0859836285854847
13.8501915335655 0.0438702339502943
13.8798076212406 0.0643289894578065
13.9094237089157 -0.00889010489197917
13.9390397965908 -0.248703715765729
13.9686558842659 0.157388156836556
13.998271971941 0.19896884624821
14.0278880596161 -0.103128314197434
14.0575041472912 0.178180008832958
14.0871202349663 -0.0508561846606135
14.1167363226414 -0.00898689467815039
14.1463524103165 0.189204545447015
14.1759684979916 0.189551469048216
14.2055845856667 0.231637209458786
14.2352006733418 0.169628433345392
14.2648167610168 0.2014418073747
14.2944328486919 -0.120839335119957
14.324048936367 0.202785005861421
14.3536650240421 0.234814830318836
14.3832811117172 -0.0976665284143807
14.4128971993923 0.0282575963284386
14.4425132870674 -0.0540794621193739
14.4721293747425 0.32198896290885
14.5017454624176 0.229379538079775
14.5313615500927 0.345175596726737
14.5609776377678 -0.1327061944836
14.5905937254429 -0.131349168884568
14.620209813118 -0.23938764453415
14.6498259007931 0.18389602995897
14.6794419884682 0.305168521261458
14.7090580761433 0.134846496039982
14.7386741638184 -0.0145700457054581
14.7682902514935 0.0444188960251375
14.7979063391685 0.0826466545651017
14.8275224268436 0.0480298965811015
14.8571385145187 -0.0385980445935299
14.8867546021938 0.218596164374541
14.9163706898689 0.257112523485314
14.945986777544 0.0561176994054564
14.9756028652191 0.146861692134967
15.0052189528942 0.0918445016738472
15.0348350405693 -0.0568505386445706
15.0644511282444 0.138276571179714
15.0940672159195 0.166809164480034
15.1236833035946 0.0183305745897224
15.1532993912697 -0.0988258651578864
15.1829154789448 -0.0596601547627933
15.2125315666199 -0.0933389608916642
15.242147654295 0.279304383122167
15.2717637419701 0.1207698772787
15.3013798296452 0.201890854911269
15.3309959173203 -0.112749350646793
15.3606120049953 0.0935159272711805
15.3902280926704 -0.137646644668143
15.4198441803455 0.120846266868567
15.4494602680206 0.00441132854798099
15.4790763556957 -0.12236812629657
15.5086924433708 -0.0216866531123536
15.5383085310459 0.151983636881232
15.567924618721 0.190309410350852
15.5975407063961 0.301624000629842
15.6271567940712 -0.128655925615133
15.6567728817463 -0.0901137017174052
15.6863889694214 0.208917338989691
15.7160050570965 0.028853863172823
15.7456211447716 -0.0469707958346757
15.7752372324467 0.231443361967194
15.8048533201218 0.114096336578433
15.8344694077969 0.309321461332374
15.864085495472 0.108785402895684
15.893701583147 -0.0187618387316377
15.9233176708221 -0.0316535968829232
15.9529337584972 -0.117389871558173
15.9825498461723 -0.049866663143832
16.0121659338474 0.194812028746545
16.0417820215225 -0.039603795887043
16.0713981091976 0.142719196288738
16.1010141968727 0.0751143386072217
16.1306302845478 0.0596649644017411
16.1602463722229 -0.205712259661038
16.189862459898 0.0810659997522192
16.2194785475731 -0.0487502573584884
16.2490946352482 0.34233896900684
16.2787107229233 -0.151916321151797
16.3083268105984 0.124733872165602
16.3379428982735 0.234789548959037
16.3675589859486 0.230334042561841
16.3971750736237 0.24678401964068
16.4267911612988 0.0549728135288883
16.4564072489738 0.134067090893132
16.4860233366489 0.213233518400078
16.515639424324 -0.145027903950274
16.5452555119991 0.121782823842077
16.5748715996742 0.0344990351104626
16.6044876873493 -0.0422959368117828
16.6341037750244 0.110147908075341
16.6637198626995 0.168913903105167
16.6933359503746 0.165252048277696
16.7229520380497 0.0366623435929261
16.7525681257248 -0.0397718776158078
16.7821842133999 0.0192827179848272
16.811800301075 0.0888261303948312
16.8414163887501 0.0542750262808704
16.8710324764252 0.092712738976279
16.9006485641003 0.141639268481056
16.9302646517754 0.0343879481285356
16.9598807394505 -0.197791222081283
16.9894968271255 -0.0303554684704543
17.0191129148006 0.210069101949742
17.0487290024757 0.0859824891793082
17.0783450901508 0.10780135988491
17.1079611778259 -0.0265576192667867
17.137577265501 0.0787388850575526
17.1671933531761 0.0799408728579272
17.1968094408512 -0.116701655865662
17.2264255285263 0.134644632220117
17.2560416162014 0.136063070448599
17.2856577038765 -0.0603630078468844
17.3152737915516 0.0557830640003347
17.3448898792267 -0.109248714009744
17.3745059669018 -0.0466471067996419
17.4041220545769 0.130609983886495
17.433738142252 0.0162725580486682
17.4633542299271 0.0270072823535432
17.4929703176022 -0.0246858431988795
17.5225864052773 0.0278598480580667
17.5522024929523 0.0596443561243818
17.5818185806274 -0.137665652333267
17.6114346683025 0.144263156018452
17.6410507559776 -0.042485885487126
17.6706668436527 -0.104162776850002
17.7002829313278 0.282149148596491
17.7298990190029 -0.0293834424809805
17.759515106678 0.0133227832509171
17.7891311943531 0.0456844924588502
17.8187472820282 0.0677016851428187
17.8483633697033 0.0377076946361563
17.8779794573784 0.0286191876055295
17.9075955450535 0.227936164050938
17.9372116327286 0.125241957305716
17.9668277204037 0.0226199007031953
17.9964438080788 0.0867366609100442
18.0260598957539 -0.0678244287404051
18.055675983429 -0.086896701581485
18.0852920711041 0.0711865090534705
18.1149081587791 0.0626752031644613
18.1445242464542 0.0125693807514879
18.1741403341293 0.0875357084812165
18.2037564218044 0.110490853020314
18.2333725094795 -0.0643985189645524
18.2629885971546 0.0628675925266164
18.2926046848297 -0.122294145839513
18.3222207725048 0.171782932603727
18.3518368601799 0.0492654945230031
18.381452947855 -0.0627631267483524
18.4110690355301 -0.216386264543672
18.4406851232052 0.09881274780371
18.4703012108803 -0.0234160897062057
18.4999172985554 0.0419272229265812
18.5295333862305 0.180259352368737
18.5591494739056 -0.233419701379739
18.5887655615807 -0.0220266049855118
18.6183816492558 -0.123061358448583
18.6479977369308 0.0572260382310485
18.6776138246059 -0.116581081613285
18.707229912281 0.0326006153517511
18.7368459999561 -0.0160622042071779
18.7664620876312 0.112430459709929
18.7960781753063 -0.0715047262302617
18.8256942629814 0.0362989046389164
18.8553103506565 0.00875801898413009
18.8849264383316 0.116705950138713
18.9145425260067 -0.108607301897336
18.9441586136818 -0.0630150704573491
18.9737747013569 0.0243159777920068
19.003390789032 -0.284114157149268
19.0330068767071 -0.00913880861450811
19.0626229643822 0.0575753567296211
19.0922390520573 0.197278338883119
19.1218551397324 -0.121279862154014
19.1514712274075 -0.0439325797151109
19.1810873150826 0.0439035195331605
19.2107034027576 -0.0244382310758655
19.2403194904327 -0.0406244982088562
19.2699355781078 -0.0254886151991445
19.2995516657829 -0.104030582046731
19.329167753458 0.0338100545687028
19.3587838411331 0.00505617466017205
19.3883999288082 0.0909577782276771
19.4180160164833 0.0102648652712174
19.4476321041584 0.0129774357907932
19.4772481918335 -0.192571176880262
19.5068642795086 -0.00369903683051676
19.5364803671837 -0.0126714133047361
19.5660964548588 0.0825950270304137
19.5957125425339 -0.165816382491734
19.625328630209 0.00251102479548648
19.6549447178841 0.00424391555874282
19.6845608055592 0.141465623131368
19.7141768932343 0.164176147513362
19.7437929809093 0.0932088220380585
19.7734090685844 -0.0506030199612093
19.8030251562595 0.0452406215155581
19.8326412439346 0.047406413135028
19.8622573316097 0.132977688230533
19.8918734192848 0.135287780135408
19.9214895069599 0.0751700221829841
19.951105594635 0.0567910810399295
19.9807216823101 0.194734290039577
20.0103377699852 0.0827496491819268
20.0399538576603 -0.0812461748663542
20.0695699453354 0.098580151228067
20.0991860330105 0.132645294131857
20.1288021206856 0.0417825871783489
20.1584182083607 -0.111507969632457
20.1880342960358 0.14152362369944
20.2176503837109 -0.115789299492628
20.247266471386 0.21030326079134
20.2768825590611 0.00521797121801004
20.3064986467361 -0.0227118348792844
20.3361147344112 0.0119305091661233
20.3657308220863 -0.0262716633124332
20.3953469097614 0.039764981018379
20.4249629974365 0.126707108825227
20.4545790851116 -0.0779452798918895
20.4841951727867 -0.032525518466304
20.5138112604618 0.0858830597686507
20.5434273481369 -0.0456362118536924
20.573043435812 -0.09375
20.6026595234871 0.00169511506613451
20.6322756111622 -0.0173709530583623
20.6618916988373 0.13030179562651
20.6915077865124 0.0488800277874178
20.7211238741875 0.0821137434243612
20.7507399618626 0.188336275870673
20.7803560495377 0.0967142917930214
20.8099721372128 -0.161502208808595
20.8395882248878 -0.0133965592675095
20.8692043125629 -0.0527187595837215
20.898820400238 0.0226145235761019
20.9284364879131 0.0146866235452945
20.9580525755882 0.225580873657189
20.9876686632633 -0.0217860594215475
21.0172847509384 -0.0919975090242483
21.0469008386135 -0.070983528858215
21.0765169262886 0.0021859347838542
21.1061330139637 -0.0391557847647077
21.1357491016388 0.0445746458294325
21.1653651893139 0.149210559899608
21.194981276989 -0.00649804255418041
21.2245973646641 0.150365505134733
21.2542134523392 -0.0989487970336509
21.2838295400143 -0.0461076157259995
21.3134456276894 0.00680571572435407
21.3430617153645 -0.00270880268258999
21.3726778030396 0.0399321623865014
21.4022938907146 -0.0319380557350382
21.4319099783897 0.208763876286125
21.4615260660648 0.0745379584499893
21.4911421537399 0.127884190756556
21.520758241415 -0.047864093460841
21.5503743290901 -0.00479022753553604
21.5799904167652 0.132105788532471
21.6096065044403 -0.137176045256819
21.6392225921154 0.062364271096592
21.6688386797905 0.0848934042593724
21.6984547674656 0.0241613542315221
21.7280708551407 0.0468347876797071
21.7576869428158 0.0695803712705941
21.7873030304909 0.16531477167085
21.816919118166 0.0736213222138087
21.8465352058411 0.0132500228994693
21.8761512935162 0.0883675403944988
21.9057673811913 0.0698072080322306
21.9353834688663 0.134652359145998
21.9649995565414 -0.060847006264199
21.9946156442165 -0.0896075548650274
22.0242317318916 0.00407029499227041
22.0538478195667 0.0249036283256037
22.0834639072418 -0.0896075548650274
22.1130799949169 -0.0695317980300676
22.142696082592 0.0964494422809279
22.1723121702671 0.085419499401292
22.2019282579422 0.0119617066643588
22.2315443456173 -0.0718406025965392
22.2611604332924 0.000679238285265171
22.2907765209675 0.0211878959764384
22.3203926086426 -0.0415646295230194
22.3500086963177 0.0832549951202248
22.3796247839928 0.114396769906172
22.4092408716679 0.0622773615014872
22.438856959343 0.176896769906172
22.4684730470181 -0.0834116715464418
22.4980891346931 0.198018703810314
22.5277052223682 0.125354562643105
22.5573213100433 0.000679238285265171
22.5869373977184 0.0948260640701275
22.6165534853935 0.00154503999769218
22.6461695730686 0.085419499401292
22.6757856607437 0.0235327756142611
22.7054017484188 -0.0695317980300676
22.7350178360939 -0.0896075548650274
22.764633923769 -0.0688586374500025
22.7942500114441 0.118629096774391
22.8238660991192 0.0249389811414873
22.8534821867943 0.0459043489846188
22.8830982744694 0.17110853363712
22.9127143621445 0.00471820176565563
22.9423304498196 0.088400020036894
22.9719465374947 0.088820655117501
23.0015626251698 0.235146773674144
23.0311787128448 0.0273783757068223
23.0607948005199 0.0488487945488695
23.090410888195 0.164141363533619
23.1200269758701 -0.0538272506722624
23.1496430635452 0.144942951931225
23.1792591512203 -0.0312146953225856
23.2088752388954 -0.0510501924336937
23.2384913265705 -0.00831353940209967
23.2681074142456 -0.0592547362278033
23.2977235019207 0.108626217089195
23.3273395895958 -0.0775873461177707
23.3569556772709 -0.0658120925153677
23.386571764946 0.102285311229737
23.4161878526211 -0.0420451348824551
23.4458039402962 -0.00922009751861197
23.4754200279713 0.0757604233212665
23.5050361156464 0.264979760970514
23.5346522033215 -0.0457287512375362
23.5642682909966 -0.0230317799695509
23.5938843786716 0.0309873414411368
23.6235004663467 0.0329952796611933
23.6531165540218 -0.0274246319760481
23.6827326416969 -0.0877723934705871
23.712348729372 0.00744914350315518
23.7419648170471 -0.0639238360470673
23.7715809047222 0.041858667878746
23.8011969923973 0.0331299886139282
23.8308130800724 0.014056792825146
23.8604291677475 -0.0778609194876007
23.8900452554226 0.142793518342355
23.9196613430977 -0.0218965603516539
23.9492774307728 0.0530688444303729
23.9788935184479 0.0343563993551017
24.008509606123 0.00529943775586628
24.0381256937981 -0.0132687070340003
24.0677417814732 -0.021348035014498
24.0973578691483 0.220644787147707
24.1269739568233 0.0877097594526133
24.1565900444984 -0.0555697847664441
24.1862061321735 0.0303894878238671
24.2158222198486 0.178920910556881
24.2454383075237 0.25460781676593
24.2750543951988 0.122033539784348
24.3046704828739 0.0728647462788012
24.334286570549 0.0758514362492904
24.3639026582241 -0.0356730569708514
24.3935187458992 -0.0846254000482912
24.4231348335743 -0.00176855060757497
24.4527509212494 0.0186604489758433
24.4823670089245 0.101661598701964
24.5119830965996 0.0493182319041203
24.5415991842747 0.142880348582312
24.5712152719498 -0.0239020512634606
24.6008313596249 0.0906376990334692
24.6304474473 0.0177495994731008
24.6600635349751 0.0282669833887683
24.6896796226501 -0.0653101492195287
24.7192957103252 0.14326820164821
24.7489117980003 -0.064747964008016
24.7785278856754 0.112724687145127
24.8081439733505 0.144436155107639
24.8377600610256 -0.0946135601204802
24.8673761487007 0.0726588747941029
24.8969922363758 0.052503459851388
24.9266083240509 0.0532535283847091
24.956224411726 -0.00842425293926785
24.9858404994011 0.127886782546124
25.0154565870762 0.0767699681742183
25.0450726747513 0.0361419706116817
25.0746887624264 0.120586123191847
25.1043048501015 0.0280190925813814
25.1339209377766 0.0605242121136179
25.1635370254517 -0.0839818515447766
25.1931531131268 -0.084126151830181
25.2227692008018 0.12413503136045
25.2523852884769 0.113718364693783
25.282001376152 -0.0424594851635144
25.3116174638271 -0.0839818515447766
25.3412335515022 0.0193100359616144
25.3708496391773 0.143507406944041
25.4004657268524 0.0802769280691699
25.4300818145275 -0.0453814006629991
25.4596979022026 -0.0147175792524658
25.4893139898777 0.0472683923007698
25.5189300775528 0.0155765139967076
25.5485461652279 0.0464567858353476
25.578162252903 -0.0267574588499768
25.6077783405781 0.087600446607401
25.6373944282532 0.0874471688741477
25.6670105159283 -0.11055062538307
25.6966266036034 0.0352737305024147
25.7262426912785 0.129086903197268
25.7558587789536 -0.0374444406318428
25.7854748666286 0.139846365681748
25.8150909543037 0.129709322138042
25.8447070419788 0.00506109540370425
25.8743231296539 0.161735018812069
25.903939217329 -0.0877689076368642
25.9335553050041 0.0482159827235714
25.9631713926792 0.0592730232267096
25.9927874803543 0.0183188805392165
26.0224035680294 -0.00172977867224122
26.0520196557045 0.0824603789256703
26.0816357433796 -0.0624439800003826
26.1112518310547 0.1885571445496
26.1408679187298 0.137547085908951
26.1704840064049 0.086609177411005
26.20010009408 0.0878267523890943
26.2297161817551 -0.0358835224901141
26.2593322694302 0.330061686106713
26.2889483571053 -0.158087621820424
26.3185644447804 -0.0315814462715261
26.3481805324554 0.0220802127534075
26.3777966201305 0.0445640219210435
26.4074127078056 0.265036647898048
26.4370287954807 0.0793314240177555
26.4666448831558 0.227031683613498
26.4962609708309 0.0206374266852765
26.525877058506 0.272648653233091
26.5554931461811 -0.100267970076393
26.5851092338562 0.0789708900901583
26.6147253215313 -0.0229680996005879
26.6443414092064 -0.104001605815298
26.6739574968815 0.0308980139036312
26.7035735845566 0.124203117098596
26.7331896722317 0.102997037102931
26.7628057599068 0.0714464405833
26.7924218475819 0.092051327539705
26.822037935257 0.164811697972146
26.8516540229321 -0.0436057814527113
26.8812701106071 0.2897155559318
26.9108861982822 -0.0227242898743186
26.9405022859573 0.0919913477955976
26.9701183736324 0.0713624689415495
26.9997344613075 0.0299724068968703
27.0293505489826 0.0719878283282267
27.0589666366577 0.0724087332356187
27.0885827243328 -0.0729315450476206
27.1181988120079 0.0526336601451759
27.147814899683 0.303271015480675
27.1774309873581 0.428980520958876
27.2070470750332 0.211012176579779
27.2366631627083 0.347282649010051
27.2662792503834 0.108625271583025
27.2958953380585 0.359623377632035
27.3255114257336 0.0586103004904134
27.3551275134087 0.0910027068248279
27.3847436010838 0.0713839299686111
27.4143596887589 -0.0210793634115702
27.4439757764339 0.00111282668428425
27.473591864109 0.190043833589507
27.5032079517841 0.0873803239707664
27.5328240394592 0.0368722978280608
27.5624401271343 0.0593530884947242
27.5920562148094 -0.0743439706959104
27.6216723024845 -0.0517188797438425
27.6512883901596 0.148061694684261
27.6809044778347 -0.0270855807449335
27.7105205655098 0.0895059606352409
27.7401366531849 0.00825298549145115
27.76975274086 0.15623882715703
27.7993688285351 0.106380152298645
27.8289849162102 0.0461769609162949
27.8586010038853 -0.097287413656686
27.8882170915604 0.175987028579702
27.9178331792355 0.00141695429212529
27.9474492669106 -0.0793309698527489
27.9770653545856 -0.0182013407680701
28.0066814422607 -0.0715828948740225
28.0362975299358 -0.0415589655039393
28.0659136176109 0.165620447342179
28.095529705286 -0.0229613230023329
28.1251457929611 0.132279056795857
28.1547618806362 -0.00407507992991751
28.1843779683113 0.10964293348701
28.2139940559864 0.0255164303799736
28.2436101436615 -0.0481212559176942
28.2732262313366 -0.0383534587393263
28.3028423190117 0.00273648858174369
28.3324584066868 0.116815252712183
28.3620744943619 0.0642995003186571
28.391690582037 0.209772564734501
28.4213066697121 0.0324011126263796
28.4509227573872 0.105101810660961
28.4805388450623 0.146624658838244
28.5101549327374 0.115302990491563
28.5397710204124 0.0215534722875845
28.5693871080875 -0.113790562440359
28.5990031957626 -0.00947911369226617
28.6286192834377 -0.0717621814681383
28.6582353711128 0.0535269008986919
28.6878514587879 0.00180480007489114
28.717467546463 0.137654849393793
28.7470836341381 0.0131603821887295
28.7766997218132 -0.0800119348736313
28.8063158094883 -0.0818141188206412
28.8359318971634 0.187289180708385
28.8655479848385 0.0502146303801125
28.8951640725136 0.0798788968612095
28.9247801601887 0.0679486468183419
28.9543962478638 0.0352572135848432
28.9840123355389 -0.00777873617261982
29.013628423214 0.199257464212619
29.0432445108891 0.0938658147405608
29.0728605985641 0.0197963154112043
29.1024766862392 0.0916322995578838
29.1320927739143 0.236457100513932
29.1617088615894 0.120937384946015
29.1913249492645 0.151323152854135
29.2209410369396 0.23386440423829
29.2505571246147 0.889394472431813
29.2801732122898 2.72208002410137
29.3097892999649 1.80483772591363
29.33940538764 1.21058424453526
29.3690214753151 1.6164029132996
29.3986375629902 0.626460398873299
29.4282536506653 0.0428400345897026
29.4578697383404 0.250958487115475
29.4874858260155 -0.0200175768827162
29.5171019136906 0.115328509261794
29.5467180013657 0.0319967455490072
29.5763340890408 0.146653798645589
29.6059501767159 0.0426330018848727
29.6355662643909 -0.0508989780664745
29.665182352066 0.157724525458214
29.6947984397411 -0.0294131542077287
29.7244145274162 -0.0185620170643025
29.7540306150913 0.0131946035551593
29.7836467027664 0.00335670765065677
29.8132627904415 0.0769242952221896
29.8428788781166 0.108897366269758
29.8724949657917 0.0367759207933623
29.9021110534668 -0.170690041206998
29.9317271411419 0.0281661469353438
29.961343228817 -0.0645721814462787
29.9909593164921 -0.0739050263518658
30.0205754041672 -0.135249054448084
30.0501914918423 0.0835382022249371
30.0798075795174 0.0211476090406606
30.1094236671925 -0.0307541673342471
30.1390397548676 0.146582873100214
30.1686558425426 0.178158730344044
30.1982719302177 0.105640071063909
30.2278880178928 0.231110228593144
30.2575041055679 -0.0704307970682527
30.287120193243 0.117683660746386
30.3167362809181 0.0142036020370608
30.3463523685932 0.0462123601371043
30.3759684562683 -0.0987900649534834
30.4055845439434 -0.0376709357500012
30.4352006316185 -0.0181463230704834
30.4648167192936 0.0118671064184034
30.4944328069687 0.125286019383326
30.5240488946438 0.0616937491576168
30.5536649823189 -0.0747430375920564
30.583281069994 0.153475659134306
30.6128971576691 -0.0661501606632964
30.6425132453442 0.0267961696818038
30.6721293330193 -0.0260186831637271
30.7017454206944 0.150405280800111
30.7313615083694 -0.00643193842668233
30.7609775960445 0.01388632582256
30.7905936837196 0.055110073547838
30.8202097713947 -0.0390106952508483
30.8498258590698 0.106524019426501
30.8794419467449 -0.0603691157534478
30.90905803442 -0.081356767457361
30.9386741220951 0.0629400884559196
30.9682902097702 -0.0218575721547646
30.9979062974453 0.12258358404392
31.0275223851204 0.0900135570519741
31.0571384727955 0.15126568020273
31.0867545604706 0.0875899534961885
31.1163706481457 0.0239863769323488
31.1459867358208 0.106288283844545
31.1756028234959 0.00116234089944323
31.205218911171 0.104441881430377
31.2348349988461 0.395293572104013
31.2644510865211 0.123717412920352
31.2940671741962 0.435546737212725
31.3236832618713 0.216198211647802
31.3532993495464 0.444838502892247
31.3829154372215 0.611050944279394
31.4125315248966 1.25650220247591
31.4421476125717 2.1311922774818
31.4717637002468 5.01637116929705
31.5013797879219 10.026622211255
31.530995875597 15.5056954033557
31.5606119632721 12.9119240789324
31.5902280509472 9.53697490465176
31.6198441386223 8.55793121384719
31.6494602262974 4.23520967318532
31.6790763139725 2.01672694933282
31.7086924016476 1.10039970895636
31.7383084893227 0.548727952055936
31.7679245769978 0.372128345298213
31.7975406646729 0.351850888683191
31.8271567523479 0.133728915544205
31.856772840023 -0.0426542407854115
31.8863889276981 0.031034753027674
31.9160050153732 0.136045896983462
31.9456211030483 0.157795857748618
31.9752371907234 0.13795130198981
32.0048532783985 -0.0380711036262956
32.0344693660736 0.0047286409003009
32.0640854537487 -0.0148994644304002
32.0937015414238 0.0592945803816006
32.1233176290989 0.00856077533630395
32.152933716774 -0.146267546232957
32.1825498044491 0.30314294900715
32.2121658921242 0.0338755943899605
32.2417819797993 0.0459303899154727
32.2713980674744 -0.0044426644163128
32.3010141551495 -0.117243568605396
32.3306302428246 0.0616943440148895
32.3602463304996 -0.134295593222123
32.3898624181747 0.0447866196835673
32.4194785058498 0.0781076493986262
32.4490945935249 -0.00308250407694588
32.4787106812 0.0720494925901843
32.5083267688751 -0.0402463605999834
32.5379428565502 -0.0066367303141156
32.5675589442253 0.0478783834477881
32.5971750319004 0.0191323140190605
32.6267911195755 0.0633750613997016
32.6564072072506 0.0035232922563786
32.6860232949257 0.131243673255758
32.7156393826008 0.00903620439783903
32.7452554702759 -0.0714324476507108
32.774871557951 0.139837717110109
32.8044876456261 0.0282633653469633
32.8341037333012 0.0417611637265202
32.8637198209763 0.138664445582113
32.8933359086514 0.173139877580407
32.9229519963264 0.0514374597214046
32.9525680840015 0.075640525338437
32.9821841716766 0.131165741098172
33.0118002593517 0.228429773667276
33.0414163470268 -0.0179840436209184
33.0710324347019 0.11067428923359
33.100648522377 0.166488105564134
33.1302646100521 -0.0797092612959537
33.1598806977272 -0.0758344780133388
33.1894967854023 0.0270387643824479
33.2191128730774 0.0779008235876035
33.2487289607525 0.0975850329354613
33.2783450484276 0.00275805909268789
33.3079611361027 0.137169902059284
33.3375772237778 0.0216538951685815
33.3671933114529 0.145793371753915
33.396809399128 0.0616716651486172
33.4264254868031 0.0713721086860218
33.4560415744781 0.101978035699462
33.4856576621532 0.226406112855604
33.5152737498283 0.121739673487782
33.5448898375034 0.0588120509293292
33.5745059251785 0.037623245180245
33.6041220128536 0.0373399229071963
33.6337381005287 0.141295417443516
33.6633541882038 0.130739728789206
33.6929702758789 -0.0464104763890696
33.722586363554 0.068178135242024
33.7522024512291 0.0995055636824865
33.7818185389042 -0.0878448577343487
33.8114346265793 0.224876870991518
33.8410507142544 0.00642074986008756
33.8706668019295 -0.0765465544619743
33.9002828896046 -0.0885347980642247
33.9298989772797 0.0974657751428938
33.9595150649548 -0.00812816817395223
33.9891311526299 0.0426000386519041
34.0187472403049 0.0621503956204627
34.04836332798 -0.0640604306016099
34.0779794156551 0.0598008933190197
34.1075955033302 -0.0662656326176484
34.1372115910053 0.0681566582550523
34.1668276786804 -0.0994322340628778
34.1964437663555 0.264301023761894
34.2260598540306 0.0135230983960348
34.2556759417057 0.075317323172878
34.2852920293808 -0.0294829685742434
34.3149081170559 0.105372223154671
34.344524204731 0.0840495650262875
34.3741402924061 0.0107157237072727
34.4037563800812 0.0520373658642938
34.4333724677563 0.14551449149735
34.4629885554314 0.00989710060644233
34.4926046431065 0.0306018598582367
34.5222207307816 -0.0423712307472667
34.5518368184567 0.134727828789932
34.5814529061317 0.155649038469833
34.6110689938068 -0.000440935040896928
34.6406850814819 -0.0627087584089248
34.670301169157 0.020928901699083
34.6999172568321 0.0629720452831264
34.7295333445072 -0.00949599432346138
34.7591494321823 -0.0923085504540136
34.7887655198574 0.0228677102248032
34.8183816075325 0.075616121046322
34.8479976952076 -0.0694799846561234
34.8776137828827 0.0563293931174668
34.9072298705578 -0.0469557456329077
34.9368459582329 -0.0772520675739131
34.966462045908 0.00485019434424094
34.9960781335831 -0.0379753935949028
35.0256942212582 -0.00781216472467761
35.0553103089333 0.0224232142882498
35.0849263966084 -0.0514359232227873
35.1145424842834 0.0935270894088779
35.1441585719585 0.123978918849912
35.1737746596336 0.144086231766982
35.2033907473087 0.0809323614934203
35.2330068349838 -0.148816025304106
35.2626229226589 0.0173410713744042
35.292239010334 0.131486984862283
35.3218550980091 0.0269550484928637
35.3514711856842 -0.0566714044005199
35.3810872733593 -0.0568923738178679
35.4107033610344 -0.00495785975918028
35.4403194487095 -0.0779511955577904
35.4699355363846 -0.101930167631955
35.4995516240597 0.176246343769917
35.5291677117348 -0.0663383280188432
35.5587837994099 0.118232483668433
35.588399887085 0.0528754454984106
35.6180159747601 0.0500905574710908
35.6476320624352 -0.0463721804135266
35.6772481501102 0.023903898511225
35.7068642377853 -0.082831205754655
35.7364803254604 0.0188391734555011
35.7660964131355 0.0268317028083591
35.7957125008106 0.0244797156372528
35.8253285884857 0.105533211942182
35.8549446761608 0.00957552505648029
35.8845607638359 -0.0654766783531862
35.914176851511 -0.130040064953483
35.9437929391861 0.0743916614983792
35.9734090268612 -0.0544377952403895
36.0030251145363 0.108471564830211
36.0326412022114 0.0631197417101802
36.0622572898865 -0.0134099312671483
36.0918733775616 0.0872158792315586
36.1214894652367 -0.0516694934603654
36.1511055529118 0.111600617323746
36.1807216405869 0.160359544917226
36.2103377282619 -0.0824760440132576
36.239953815937 -0.0439894828010394
36.2695699036121 0.0362358952205476
36.2991859912872 0.210283423384837
36.3288020789623 -0.0114302316415046
36.3584181666374 0.235678263474856
36.3880342543125 0.107858908733919
36.4176503419876 0.0426117041356837
36.4472664296627 0.0711866496801509
36.4768825173378 0.13108374536732
36.5064986050129 0.107719657863859
36.536114692688 -0.175988946163567
36.5657307803631 -0.0846254000482912
36.5953468680382 -0.0356453636489987
36.6249629557133 -0.00742651044033738
36.6545790433884 0.114614492911026
36.6841951310635 0.00756097973842529
36.7138112187386 0.0984962833751935
36.7434273064137 0.127003737154664
36.7730433940887 -0.0631666589231639
36.8026594817638 -0.00326490485828912
36.8322755694389 -0.00579100065071214
36.861891657114 0.0959217203662339
36.8915077447891 0.0727065915258821
36.9211238324642 0.122480279494899
36.9507399201393 -0.0776738823933817
36.9803560078144 -0.0485892274722934
37.0099720954895 0.168067577591497
37.0395881831646 0.238963199464656
37.0692042708397 0.268264304813851
37.0988203585148 0.141387560305748
37.1284364461899 0.0458329659403478
37.158052533865 0.13785052171765
37.1876686215401 0.27160689430432
37.2172847092152 0.228352083700359
37.2469007968903 0.226836089905768
37.2765168845654 0.402475579587212
37.3061329722404 0.474020552744691
37.3357490599155 0.160221009378206
37.3653651475906 0.190243616154423
37.3949812352657 0.459921706406676
37.4245973229408 0.438005280134965
37.4542134106159 0.561994337339289
37.483829498291 0.425638878019648
37.5134455859661 0.685188902176043
37.5430616736412 0.663561076475141
37.5726777613163 0.756588734250274
37.6022938489914 0.974688542168109
37.6319099366665 1.07827716689531
37.6615260243416 1.64027127509855
37.6911421120167 1.57733753344449
37.7207581996918 1.77489260859981
37.7503742873669 2.19126983389782
37.779990375042 2.26396920933853
37.8096064627171 3.25340740158862
37.8392225503922 3.20125107731474
37.8688386380672 3.87833356985023
37.8984547257423 4.13882154586175
37.9280708134174 4.57646500534931
37.9576869010925 5.09751394831291
37.9873029887676 5.5248850414192
38.0169190764427 5.81691161800154
38.0465351641178 6.32776034472657
38.0761512517929 5.75534788826098
38.105767339468 5.07884091527142
38.1353834271431 5.55865609242456
38.1649995148182 4.86146008638707
38.1946156024933 4.11225289715895
38.2242316901684 3.70686785807353
38.2538477778435 3.58280496913082
38.2834638655186 2.91714756366414
38.3130799531937 2.17864564167349
38.3426960408688 2.19021586982555
38.3723121285439 1.73310824812031
38.4019282162189 1.48440610989111
38.431544303894 1.53785945513794
38.4611603915691 1.0809682838608
38.4907764792442 0.967899262726372
38.5203925669193 0.823652391734644
38.5500086545944 0.523227670885617
38.5796247422695 0.899958433512626
38.6092408299446 0.485094679615671
38.6388569176197 0.549469742528084
38.6684730052948 0.561833622249867
38.6980890929699 0.282602985447685
38.727705180645 0.263861165454872
38.7573212683201 0.370191495604761
38.7869373559952 0.445343975897352
38.8165534436703 0.353901939665979
38.8461695313454 0.345865386910642
38.8757856190205 0.317067650964673
38.9054017066956 0.142508731828073
38.9350177943707 0.093021962834176
38.9646338820457 -0.00847598935035254
38.9942499697208 0.140098208607821
39.0238660573959 0.174161223375364
39.053482145071 0.010379721618942
39.0830982327461 0.107087036671889
39.1127143204212 0.141366501867538
39.1423304080963 0.0403014505392235
39.1719464957714 0.0851418826869438
39.2015625834465 0.223804464977367
39.2311786711216 0.0187891974104916
39.2607947587967 0.136762746652985
39.2904108464718 -0.0264415539618186
39.3200269341469 0.164592962232746
39.349643021822 0.199449628570014
39.3792591094971 -0.0572882216166835
39.4088751971722 0.144379411672655
39.4384912848473 0.0336191951046956
39.4681073725224 0.214597795346105
39.4977234601974 0.114398545730217
39.5273395478725 0.118438112923698
39.5569556355476 0.34129983025988
39.5865717232227 0.0954836977387656
39.6161878108978 0.276823048693686
39.6458038985729 0.166567883124643
39.675419986248 0.275134867698301
39.7050360739231 0.258774002414662
39.7346521615982 0.0445686206070584
39.7642682492733 0.25751872227549
39.7938843369484 0.137207640753291
39.8235004246235 0.121135376040461
39.8531165122986 0.0530519281369993
39.8827325999737 -0.0566260362904264
39.9123486876488 -0.04123185057515
39.9419647753239 0.192984485282829
39.971580862999 0.0314396379501762
40.0011969506741 -0.0779497259064407
40.0308130383492 -0.0248064819644732
40.0604291260242 -0.0653410878798034
40.0900452136993 0.112946456347569
40.1196613013744 0.145472817384309
40.1492773890495 0.0634879952304191
40.1788934767246 0.0336586565525645
40.2085095643997 0.00390146801741198
40.2381256520748 0.0158830962916284
40.2677417397499 0.00710354137521385
40.297357827425 0.0608961366015014
40.3269739151001 -0.166489118029509
40.3565900027752 -0.0526994362659
40.3862060904503 0.0715790623070777
40.4158221781254 0.102179711022757
40.4454382658005 0.112019176547806
40.4750543534756 0.038597458882224
40.5046704411507 0.0694145580260105
40.5342865288258 -0.0351128593541674
40.5639026165009 -0.0249847932583096
40.5935187041759 0.058132089646917
40.623134791851 -0.0357622106384876
40.6527508795261 0.234998972552144
40.6823669672012 0.109998972552144
40.7119830548763 0.00590445602817913
40.7415991425514 0.0372987563135837
40.7712152302265 0.172931873408357
40.8008313179016 -0.108029526020834
40.8304474055767 0.16316455802601
40.8600634932518 0.0177641255488906
40.8896795809269 -0.0963141567855271
40.919295668602 0.0813463776894241
40.9489117562771 0.144495728973744
40.9785278439522 0.00980056373409999
41.0081439316273 -0.103989118029509
41.0377600193024 -0.00127424534604581
41.0673761069775 -0.0651538891865473
41.0969921946526 -0.0247947162176797
41.1266082823277 0.244803273560557
41.1562243700027 0.0353067468148286
41.1858404576778 0.127965703545136
41.2154565453529 0.158196810418146
41.245072633028 -0.123999932566142
41.2746887207031 0.093875474592272
41.3043048083782 -0.104843634773278
41.3339208960533 0.102759406003874
41.3635369837284 0.029184596923728
41.3931530714035 0.0181819379862844
41.4227691590786 -0.0135819041417902
41.4523852467537 0.0484764038728375
41.4820013344288 0.00644019536350071
41.5116174221039 0.0165594703301994
41.541233509779 0.0163342287729338
41.5708495974541 0.193264470691704
41.6004656851292 -0.0255664705801575
41.6300817728043 0.00567473829068366
41.6596978604794 -0.0255119026957731
41.6893139481544 -0.00454306020619411
41.7189300358295 -0.0772520675739131
41.7485461235046 -0.0269245181508287
41.7781622111797 0.0755585147482912
41.8077782988548 0.0843636977901134
41.8373943865299 0.0411576976413045
41.867010474205 -0.0540594856981356
41.8966265618801 0.0695454811051267
41.9262426495552 -0.046360735282242
41.9558587372303 0.0461385318064246
41.9854748249054 0.0345432823711268
42.0150909125805 -0.0498964835881353
42.0447070002556 -0.0613474327380286
42.0743230879307 0.0418571015881138
42.1039391756058 0.0409671193902916
42.1335552632809 -0.0431840459981615
42.163171350956 -0.0230963945772458
42.1927874386311 0.0803967403197055
42.2224035263062 0.0693786920260258
42.2520196139812 -0.00406720612495182
42.2816357016563 0.0163090458667727
42.3112517893314 -0.161159218665467
42.3408678770065 0.130194666944995
42.3704839646816 0.057037369364827
42.4001000523567 0.0256188885940271
42.4297161400318 -0.078644108700737
42.4593322277069 -0.0283277008476777
42.488948315382 -0.0821058095185828
42.5185644030571 0.0933548986198809
42.5481804907322 -0.158195576432286
42.5777965784073 0.121576098658249
42.6074126660824 0.0160032572248189
42.6370287537575 0.202169232600758
42.6666448414326 0.0342406914527332
42.6962609291077 -0.0398656995525896
42.7258770167828 0.115266726251456
42.7554931044579 -0.0628620311351286
42.785109192133 0.092414694954322
42.814725279808 -0.012653095480192
42.8443413674831 0.101101264227996
42.8739574551582 -0.149655559254446
42.9035735428333 -0.0253402325941868
42.9331896305084 0.0990472442087749
42.9628057181835 0.140173537821106
42.9924218058586 -0.162378018423861
43.0220378935337 -0.0169407578594596
43.0516539812088 -0.0589313471523558
43.0812700688839 0.107483547030784
43.110886156559 0.0864705913566258
43.1405022442341 0.06552978582517
43.1701183319092 -0.0178388695635837
43.1997344195843 0.0134479585236982
43.2293505072594 -0.0385263965796511
43.2589665949345 -0.0800119348736313
43.2885826826096 -0.0613146297254439
43.3181987702847 0.155371492232113
43.3478148579597 -0.00287023566762867
43.3774309456348 0.0993768532419991
43.4070470333099 0.337112758960996
43.436663120985 -0.0604958518439723
43.4662792086601 0.0523843541604286
43.4958952963352 -0.0117466230258014
43.5255113840103 0.0491945499306707
43.5551274716854 0.235207873029845
43.5847435593605 0.181710012938389
43.6143596470356 0.253284302989634
43.6439757347107 0.158264076516915
43.6735918223858 0.0528993335202318
43.7032079100609 0.166356740666251
43.732823997736 0.279886297954972
43.7624400854111 0.174738005386395
43.7920561730862 0.163411862960521
43.8216722607613 0.204241204010682
43.8512883484364 0.443059361870212
43.8809044361115 0.254866336539111
43.9105205237865 0.118828794684046
43.9401366114616 0.305780069638349
43.9697526991367 0.253220161402022
43.9993687868118 0.40906573664173
44.0289848744869 0.37748346202414
44.058600962162 0.460556670882586
44.0882170498371 0.3353686965504
44.1178331375122 0.44983620569425
44.1474492251873 0.491459198314136
44.1770653128624 0.512321007743391
44.2066814005375 0.564504967315348
44.2362974882126 0.60634441036334
44.2659135758877 0.450339336887368
44.2955296635628 0.502739746887432
44.3251457512379 0.357295640363531
44.354761838913 0.555673683982333
44.3843779265881 0.285373877743837
44.4139940142632 0.442229554981376
44.4436101019382 0.276240715694951
44.4732261896133 0.318657359884561
44.5028422772884 0.381979487550207
44.5324583649635 0.299540432025222
44.5620744526386 0.206756859976273
44.5916905403137 0.166128771403359
44.6213066279888 0.281822832973147
44.6509227156639 0.314255711352304
44.680538803339 0.294677406540831
44.7101548910141 0.296004585205392
44.7397709786892 0.286987247345989
44.7693870663643 0.0176253929626222
44.7990031540394 0.102502355388624
44.8286192417145 0.187451467957328
44.8582353293896 0.220389397335401
44.8878514170647 0.0346494768561758
44.9174675047398 0.10939837318632
44.9470835924149 0.330052752992499
44.97669968009 0.0611959496080479
45.006315767765 0.0528279630329652
45.0359318554401 0.211198793267252
45.0655479431152 0.202975106977574
45.0951640307903 0.0489902374972642
45.1247801184654 0.10341085149299
45.1543962061405 0.168320282298086
45.1840122938156 0.410385196579217
45.2136283814907 0.37127226100305
45.2432444691658 0.561398142236252
45.2728605568409 0.574512840278822
45.302476644516 0.212699688464095
45.3320927321911 0.298875353458738
45.3617088198662 0.187206501929415
45.3913249075413 0.179776467209462
45.4209409952164 0.26616858263221
45.4505570828915 0.154716181530995
45.4801731705666 -0.0191640694275189
45.5097892582417 0.0361944964233366
45.5394053459167 -0.022958120916439
45.5690214335918 0.0117114118864875
45.5986375212669 -0.00563023850121702
45.628253608942 0.0916835945871141
45.6578696966171 0.0432362444848141
45.6874857842922 0.0677777111918828
45.7171018719673 0.0507246613749873
45.7467179596424 -0.0808395716325394
45.7763340473175 0.0480850121693029
45.8059501349926 0.0416650794471808
45.8355662226677 0.0249006302010941
45.8651823103428 0.0082083310977098
45.8947983980179 -0.0292451511963058
45.924414485693 -0.0249598166809523
45.9540305733681 0.218981001310437
45.9836466610432 0.119243969444528
46.0132627487183 0.165412421054655
46.0428788363934 0.0241530228074838
46.0724949240685 0.0808824413696818
46.1021110117435 0.0439340100745821
46.1317270994186 0.00705772892218437
46.1613431870937 -0.0714130687541776
46.1909592747688 -0.0622872816254928
46.2205753624439 0.0719106556458942
46.250191450119 0.0186807430599836
46.2798075377941 -0.0448936860498916
46.3094236254692 0.0478540349829355
46.3390397131443 0.0469239061584648
46.3686558008194 0.118982594143363
46.3982718884945 0.0348634322709633
46.4278879761696 0.0028997538745994
46.4575040638447 0.189758225620938
46.4871201515198 0.126688847509978
46.5167362391949 0.0428582862083876
46.54635232687 -0.0304834582838341
46.5759684145451 0.187913614033313
46.6055845022202 0.0626328364931625
46.6352005898952 -0.0417424575709524
46.6648166775703 0.281037731840968
46.6944327652454 0.072640071395591
46.7240488529205 0.124731227759583
46.7536649405956 0.0206445342662767
46.7832810282707 0.0520466575823396
46.8128971159458 -0.0727290689588953
46.8425132036209 -0.0427276824592963
46.872129291296 0.0394291875163384
46.9017453789711 0.152908207634675
46.9313614666462 0.0789593778957143
46.9609775543213 0.0571660316327889
46.9905936419964 -0.0478884978207675
47.0202097296715 0.170045789535045
47.0498258173466 0.0755522270335597
47.0794419050217 0.0852974813414432
47.1090579926968 0.0742815524586957
47.1386740803719 -0.00957889294801617
47.168290168047 0.0316328117879742
47.197906255722 -0.0729166666666666
47.2275223433971 -0.0230217095365536
47.2571384310722 0.0998620644029284
47.2867545187473 0.00406798848511258
47.3163706064224 -0.0291539372900009
47.3459866940975 0.0835296204109212
47.3756027817726 -0.012048005078788
47.4052188694477 -0.0763034804257948
47.4348349571228 0.0365965277032339
47.4644510447979 -0.0587646473583686
47.494067132473 -0.0603036722772687
47.5236832201481 0.0736461196132001
47.5532993078232 0.124334728313038
47.5829153954983 -0.0644878461777557
47.6125314831734 0.0488450628074865
47.6421475708485 -0.087749878064569
47.6717636585236 0.0778106645394109
47.7013797461987 -0.100306642713907
47.7309958338737 0.0653982001754775
47.7606119215488 -0.112574806792436
47.7902280092239 0.022024336382353
47.819844096899 0.0316956296998443
47.8494601845741 -0.0731442601732958
47.8790762722492 0.0200046667629332
47.9086923599243 -0.0117742561581355
47.9383084475994 0.0606856377301646
47.9679245352745 -0.0751156515721665
47.9975406229496 -0.1587622184619
48.0271567106247 0.122246698124402
48.0567727982998 0.0179110981867401
48.0863888859749 0.121980981725114
48.11600497365 0.0907063487395224
48.1456210613251 0.0595038658966336
48.1752371490002 -0.096626466803553
48.2048532366753 0.018148683972296
48.2344693243504 -0.18992068177582
48.2640854120255 0.0499987692854339
48.2937014997005 -0.0850096295106104
48.3233175873756 0.0404707885027142
48.3529336750507 0.0514400233254076
48.3825497627258 0.0312314082908034
48.4121658504009 0.104844943398901
48.441781938076 0.043113961983035
48.4713980257511 0.0127051307098707
48.5010141134262 0.0136184495794087
48.5306302011013 -0.016646081408351
48.5602462887764 -0.0155884622534086
48.5898623764515 -0.00404202628909722
48.6194784641266 -0.0965901068487502
48.6490945518017 0.0713506294009657
48.6787106394768 -0.0210531508732829
48.7083267271519 -0.0300514476714959
48.737942814827 0.0131057390063267
48.7675589025021 0.014668409160185
48.7971749901772 0.120469896123412
48.8267910778522 -0.0549064667706588
48.8564071655273 -0.115627346188694
48.8860232532024 0.0841405912026399
48.9156393408775 -0.00768598792999076
48.9452554285526 0.0984762497467475
48.9748715162277 0.0901273042328546
49.0044876039028 -0.0639828244716693
49.0341036915779 -0.0201041363668243
49.063719779253 0.00301336854738954
49.0933358669281 -0.150880309729028
49.1229519546032 0.049464828803924
49.1525680422783 -0.0313678825204221
49.1821841299534 0.117038222964601
49.2118002176285 0.0675998119256591
49.2414163053036 0.0494835510294198
49.2710323929787 -0.0935605597241174
49.3006484806538 -0.0410298838099709
49.3302645683289 0.115739608913544
49.359880656004 0.085081251779762
49.389496743679 0.0649117114553485
49.4191128313541 -0.0072690120596961
49.4487289190292 0.170622414567961
49.4783450067043 -0.00558067532834527
49.5079610943794 -0.0671282817486166
49.5375771820545 -0.128603738026186
49.5671932697296 0.195409622505614
49.5968093574047 0.10282846651345
49.6264254450798 0.187402793997321
49.6560415327549 0.0428826049572275
49.68565762043 0.117184566059836
49.7152737081051 0.0561420106384808
49.7448897957802 0.00558827202649415
49.7745058834553 0.0280233502238764
49.8041219711304 0.0401139118972942
49.8337380588055 -0.114390042953252
49.8633541464806 -0.0342280209775722
49.8929702341557 0.181422817807477
49.9225863218308 0.136729140068562
49.9522024095058 0.050440945805682
49.9818184971809 0.0163082350188379
50.011434584856 0.0239143410413628
50.0410506725311 0.0107592638732564
50.0706667602062 0.153926336847852
50.1002828478813 0.036748893298484
50.1298989355564 0.034226933225151
50.1595150232315 0.0838604566278537
50.1891311109066 0.0918994635065918
50.2187471985817 -0.0249893794719676
50.2483632862568 0.0873605943588417
50.2779793739319 0.11644938499902
50.307595461607 0.0622769924485672
50.3372115492821 0.143593416707483
50.3668276369572 0.0791486577757683
50.3964437246323 -0.0789739510132446
50.4260598123074 0.0129755903404449
50.4556758999825 0.0737472818368367
50.4852919876575 -0.0216588765240694
50.5149080753326 0.0184237819243935
50.5445241630077 0.0273285905155586
50.5741402506828 0.109222215916093
50.6037563383579 0.0870213247926621
50.633372426033 0.0753092504786006
50.6629885137081 -0.0196640070260919
50.6926046013832 1.82189452508918E-05
50.7222206890583 -0.105227404940704
50.7518367767334 0.0812657879827102
50.7814528644085 0.0386644643821599
50.8110689520836 0.079468624257645
50.8406850397587 -0.140071732390834
50.8703011274338 -0.0470399388966111
50.8999172151089 0.00439733807364751
50.929533302784 -0.121176568146725
50.9591493904591 0.0866550091089381
50.9887654781342 0.0966420698406368
51.0183815658093 -0.059965385951629
51.0479976534843 0.0959993083988074
51.0776137411594 -0.0396305137747205
51.1072298288345 0.0331451475277872
51.1368459165096 0.00182629230633036
51.1664620041847 0.137246253894242
51.1960780918598 -0.00851163437514335
51.2256941795349 -0.0604473725018267
51.25531026721 0.0126890395141921
51.2849263548851 0.0754809350062464
51.3145424425602 -0.017905019358997
51.3441585302353 0.0241978430851285
51.3737746179104 0.170539522338623
51.4033907055855 0.0357033517348196
51.4330067932606 -0.0365606687262815
51.4626228809357 0.120414127621986
51.4922389686108 0.0482944074462897
51.5218550562859 0.122080170746629
51.551471143961 0.0605214175230031
51.581087231636 -0.0217985188912534
51.6107033193111 0.270953694837192
51.6403194069862 0.136694725375007
51.6699354946613 0.13792457272219
51.6995515823364 -0.121190096454591
51.7291676700115 0.0364340511779971
51.7587837576866 0.100380348953287
51.7883998453617 -0.0543512031287202
51.8180159330368 0.0097393949319744
51.8476320207119 0.0947354764687047
51.877248108387 0.10688704148147
51.9068641960621 0.108694089970272
51.9364802837372 0.245989955268442
51.9660963714123 0.091691304042648
51.9957124590874 0.135381469626223
52.0253285467625 0.0541437853524996
52.0549446344376 0.160478251221479
52.0845607221127 0.00646820056649378
52.1141768097878 0.0296136333875441
52.1437928974628 -0.0721687836487033
52.1734089851379 -0.0852270416976539
52.203025072813 0.0997035170627645
52.2326411604881 0.0867895592992184
52.2622572481632 0.282281085011708
52.2918733358383 0.1340947608669
52.3214894235134 0.18389725353146
52.3511055111885 0.0671052296720565
52.3807215988636 0.106635355955355
52.4103376865387 0.0837376323813556
52.4399537742138 -0.0120046077166082
52.4695698618889 0.0485753023281302
52.499185949564 0.046727362515571
52.5288020372391 -0.0592150938209528
52.5584181249142 0.157831266651892
52.5880342125893 0.0416164439341066
52.6176503002644 0.102557104692356
52.6472663879395 0.0906532489266414
52.6768824756145 -0.0565951233630377
52.7064985632896 0.00456198782331863
52.7361146509647 0.044957915819044
52.7657307386398 0.220842660624138
52.7953468263149 -0.144867111094732
52.82496291399 0.1769952673291
52.8545790016651 0.00934646256230076
52.8841950893402 -0.0436468587284627
52.9138111770153 0.132598636790143
52.9434272646904 0.0901662824514503
52.9730433523655 -0.0355272550778731
53.0026594400406 -0.109065309131161
53.0322755277157 0.14038545362492
53.0618916153908 0.0669916998570365
53.0915077030659 0.118670096231855
53.121123790741 -0.0274960239172903
53.1507398784161 0.0347433394095996
53.1803559660912 0.0866381862125252
53.2099720537663 0.00318851649148622
53.2395881414413 -0.0489390030868505
53.2692042291164 0.0240056274775152
53.2988203167915 0.13868907485125
53.3284364044666 0.11802800570102
53.3580524921417 -0.058810913306508
53.3876685798168 -0.100161015504667
53.4172846674919 0.118977699106543
53.446900755167 -0.00556143613954441
53.4765168428421 -0.0883617545762632
53.5061329305172 0.0136583819709246
53.5357490181923 0.126167335327481
53.5653651058674 0.155415105493407
53.5949811935425 -0.034014974197965
53.6245972812176 0.0162104295866986
53.6542133688927 -0.00640868315260235
53.6838294565678 0.0439610209174656
53.7134455442429 -0.0305971248697643
53.743061631918 0.165750212819042
53.772677719593 -0.0336636326827838
53.8022938072681 0.173244671958093
53.8319098949432 -0.0572748732583277
53.8615259826183 0.108111065001287
53.8911420702934 0.023569153403604
53.9207581579685 0.0640993919486232
53.9503742456436 0.063035113969678
53.9799903333187 0.0828763194667682
54.0096064209938 0.0611230084398943
54.0392225086689 0.0915251808890557
54.068838596344 0.132416170147586
54.0984546840191 0.0171293095488186
54.1280707716942 -0.0772520675739131
54.1576868593693 -0.0264456812298932
54.1873029470444 0.170266188590162
54.2169190347195 0.0962168752195866
54.2465351223946 -0.040260288008287
54.2761512100697 0.115001365573209
54.3057672977448 0.0828351692974063
54.3353833854198 -0.0534255435023605
54.3649994730949 0.112469227173908
54.39461556077 -0.0132305186737872
54.4242316484451 0.131975218954553
54.4538477361202 -0.003996893274405
54.4834638237953 -0.0357301886939939
54.5130799114704 -0.0257246673042139
54.5426959991455 -0.0364803291050649
54.5723120868206 0.0778361592367863
54.6019281744957 -0.0473585356119937
54.6315442621708 0.254602253015262
54.6611603498459 0.0566351917852199
54.690776437521 0.150406947364547
54.7203925251961 0.0880008530865757
54.7500086128712 0.20275024228464
54.7796247005463 -0.13034488504126
54.8092407882214 -0.0779511955577904
54.8388568758965 -0.0485842933866178
54.8684729635715 0.241271425593924
54.8980890512466 0.0832826280505007
54.9277051389217 0.0295326473164466
54.9573212265968 0.0487714833917615
54.9869373142719 0.120165802943112
55.016553401947 0.129132272637165
55.0461694896221 -0.00766244085941392
55.0757855772972 -0.0402183375466234
55.1054016649723 -0.0414520840911308
55.1350177526474 -0.00094701382626905
55.1646338403225 0.143796873247961
55.1942499279976 0.00736291046489423
55.2238660156727 0.0793344311578625
55.2534821033478 0.0680447686601998
55.2830981910229 -0.0160894103614274
55.312714278698 -0.0168181059070189
55.3423303663731 0.128358682023425
55.3719464540482 -0.059725713236762
55.4015625417233 0.0960120416457529
55.4311786293983 0.0851552800043036
55.4607947170734 -0.102712664827777
55.4904108047485 -0.040508459517155
55.5200268924236 0.0321845626028358
55.5496429800987 -0.030466931801138
55.5792590677738 0.0632037239375906
55.6088751554489 0.0527798631523546
55.638491243124 0.240344819176488
55.6681073307991 -0.0199347413233439
55.6977234184742 0.0531911816528605
55.7273395061493 0.0222225881050999
55.7569555938244 0.220492811366709
55.7865716814995 -0.0394981485623138
55.8161877691746 0.117249708318033
55.8458038568497 0.0761530486744145
55.8754199445248 0.108045205840166
55.9050360321999 0.0150095131486188
55.934652119875 -0.0987873627335594
55.96426820755 -0.00830402401991492
55.9938842952251 0.071834798169765
56.0235003829002 0.308295770502147
56.0531164705753 0.00316222631056484
56.0827325582504 -0.103982501071648
56.1123486459255 0.205611588355507
56.1419647336006 0.015277827925365
56.1715808212757 0.116682884304592
56.2011969089508 -0.104756575840146
56.2308129966259 0.267626114157818
56.260429084301 0.0463309542984851
56.2900451719761 -0.0811420554181458
56.3196612596512 0.124790418341259
56.3492773473263 0.039128375576699
56.3788934350014 0.109788482954841
56.4085095226765 0.149270740475686
56.4381256103516 0.1679918148059
56.4677416980267 0.0513683726121487
56.4973577857018 0.0181504138944333
56.5269738733768 -0.0254120613472466
56.5565899610519 0.170680946887109
56.586206048727 0.0855961052641674
56.6158221364021 0.240166747117261
56.6454382240772 0.0614762057797236
56.6750543117523 0.0286911479182217
56.7046703994274 0.00639490686608857
56.7342864871025 0.0570874826233245
56.7639025747776 0.118268875189929
56.7935186624527 0.0753557512325697
56.8231347501278 0.00126477741791231
56.8527508378029 -0.135254046254043
56.882366925478 0.00807961244414579
56.9119830131531 -0.0672645787149633
56.9415991008282 -0.0279532863980367
56.9712151885033 0.188513489394925
57.0008312761784 0.290469081997256
57.0304473638535 0.0591634914089562
57.0600634515285 -0.0991532823699751
57.0896795392036 0.0551020939937958
57.1192956268787 0.0635962871669359
57.1489117145538 0.113829297149445
57.1785278022289 -0.0650322093920109
57.208143889904 -0.0250715657907644
57.2377599775791 0.0253778946198513
57.2673760652542 0.0238161718398358
57.2969921529293 0.241076599202522
57.3266082406044 7.58433745779996E-05
57.3562243282795 0.0612305710226689
57.3858404159546 0.0807907821467959
57.4154565036297 -0.0349935232530418
57.4450725913048 0.0263776548231561
57.4746886789799 -0.0788456836246105
57.504304766655 -0.100663538596342
57.5339208543301 0.15884075657463
57.5635369420052 -0.123249464778364
57.5931530296803 0.0322324640113455
57.6227691173553 -0.0413801237229098
57.6523852050304 0.0725794386855372
57.6820012927055 0.00952781790335289
57.7116173803806 0.0923816805972042
57.7412334680557 0.164891026767091
57.7708495557308 0.0916391897463469
57.8004656434059 -0.0752904971316951
57.830081731081 -0.0858980338670348
57.8596978187561 0.0459055626638535
57.8893139064312 -0.0409686906625563
57.9189299941063 0.0909792061537364
57.9485460817814 0.00424925311273128
57.9781621694565 0.0113414502144282
58.0077782571316 -0.148160869207839
58.0373943448067 0.265325628179262
58.0670104324818 0.0434676090423997
58.0966265201569 -0.136651593285094
58.126242607832 0.214551354530114
58.1558586955071 0.0658264524880243
58.1854747831821 -0.0411596327446961
58.2150908708572 0.268593098831952
58.2447069585323 0.0575846472179693
58.2743230462074 0.0237316790800222
58.3039391338825 0.0628675277514438
58.3335552215576 -0.0333411401010989
58.3631713092327 0.151772342189061
58.3927873969078 0.118207974621922
58.4224034845829 0.0638824238641531
58.452019572258 0.072129023249086
58.4816356599331 -0.0549688938899457
58.5112517476082 0.0575886724470582
58.5408678352833 0.0243850555934313
58.5704839229584 0.0641702555491732
58.6001000106335 0.0623609389809506
58.6297160983086 -0.0122928941112365
58.6593321859837 0.0693754229392788
58.6889482736588 0.0365325567991629
58.7185643613338 0.118345174135083
58.7481804490089 -0.195603391719629
58.777796536684 -0.0615631407649713
58.8074126243591 0.239215926999055
58.8370287120342 0.123400478239117
58.8666447997093 0.132657179621881
58.8962608873844 0.0482360311473479
58.9258769750595 0.10972036614885
58.9554930627346 0.202526851293054
58.9851091504097 -0.0587611800867061
59.0147252380848 -0.0908103946570974
59.0443413257599 0.0498106232898944
59.073957413435 0.138420458046255
59.1035735011101 -0.0124808903880156
59.1331895887852 0.0137732446537497
59.1628056764603 0.144266196504884
59.1924217641354 0.0664979651653868
59.2220378518105 0.145051883968592
59.2516539394856 0.00492795291449943
59.2812700271606 0.0732095053364423
59.3108861148357 0.120729874567754
59.3405022025108 -0.00876093939156508
59.3701182901859 0.0597370634584847
59.399734377861 0.201223883117903
59.4293504655361 0.124032852920024
59.4589665532112 0.057330639531514
59.4885826408863 0.084450576285706
59.5181987285614 0.0699759965159336
59.5478148162365 -0.100676433111137
59.5774309039116 0.134993287404495
59.6070469915867 0.0686518247294964
59.6366630792618 0.231549178863866
59.6662791669369 0.0507686831409382
59.695895254612 0.245060337560713
59.7255113422871 0.0331741421231889
59.7551274299622 0.217193430161701
59.7847435176373 -0.0257984649904178
59.8143596053123 0.0333651233334988
59.8439756929874 0.0926008618001175
59.8735917806625 -0.0355912495905613
59.9032078683376 0.00295545582812884
59.9328239560127 -0.0521756886104791
59.9624400436878 0.121931983760282
59.9920561313629 0.0773618062737453
60.021672219038 -0.0713028877367557
60.0512883067131 0.0405212350621122
60.0809043943882 0.0274175080036823
60.1105204820633 0.118552597754621
60.1401365697384 -0.0194068290184042
60.1697526574135 0.0197892276846059
60.1993687450886 -0.00344256546968169
60.2289848327637 0.0879811248520663
60.2586009204388 0.0232269653165165
60.2882170081139 -0.156038377409664
60.317833095789 0.143935096673524
60.3474491834641 -0.118519279100586
60.3770652711391 0.0149318286013396
60.4066813588142 -0.0911282468873656
60.4362974464893 -0.0721161722333689
60.4659135341644 -0.0113652807700029
60.4955296218395 -0.0234589058306016
60.5251457095146 -0.0771470474151646
60.5547617971897 0.0879869611429747
60.5843778848648 0.0656931198438162
60.6139939725399 -0.0711119046459735
60.643610060215 0.146321887673606
60.6732261478901 0.030494496802554
60.7028422355652 0.0293225894075377
60.7324583232403 0.111556165488557
60.7620744109154 -0.118638108287722
60.7916904985905 0.0991564347453691
60.8213065862656 0.0149397945878282
60.8509226739407 -0.10045469542701
60.8805387616158 -0.0830663445518444
60.9101548492908 0.298977489799357
60.9397709369659 0.0560934742932602
60.969387024641 -0.113801724403468
60.9990031123161 0.133041893709174
61.0286191999912 -0.0471256713688164
61.0582352876663 0.0644455803625625
61.0878513753414 0.155255648903311
61.1174674630165 0.100304534253427
61.1470835506916 0.024592236412913
61.1766996383667 0.0739520887151008
61.2063157260418 0.217134091159991
61.2359318137169 0.0374715770809169
61.265547901392 0.045381213144545
61.2951639890671 0.0846129993508753
61.3247800767422 0.082250269033241
61.3543961644173 0.0382930221916424
61.3840122520924 0.0777412588260793
61.4136283397675 0.013094978936552
61.4432444274426 0.25060418252306
61.4728605151176 0.0715188695856037
61.5024766027927 0.0175057067908495
61.5320926904678 0.0468980274721309
61.5617087781429 0.107612498296115
61.591324865818 0.032982452596134
61.6209409534931 0.125091223705522
61.6505570411682 -0.00147785504238729
61.6801731288433 0.132441883019072
61.7097892165184 -0.0877328954434333
61.7394053041935 0.0567478095700973
61.7690213918686 0.23255066472633
61.7986374795437 -0.0603243299747351
61.8282535672188 -0.0302105078664314
61.8578696548939 0.0728921310512416
61.887485742569 0.00940025344494977
61.9171018302441 -0.0123528073519727
61.9467179179192 0.23679961532714
61.9763340055943 0.0693575214822884
62.0059500932693 0.172820911113472
62.0355661809444 0.0680231175540251
62.0651822686195 0.18204747413728
62.0947983562946 0.150310647529904
62.1244144439697 -0.110520695601436
62.1540305316448 -0.0275298885900745
62.1836466193199 0.00344973523065617
62.213262706995 -0.0384151574725775
62.2428787946701 -0.0906245666997756
62.2724948823452 0.242654840882395
62.3021109700203 -0.00732693472606538
62.3317270576954 0.0760967731415101
62.3613431453705 -0.0279073688482125
62.3909592330456 -0.0276726940285661
62.4205753207207 -0.0169492023995508
62.4501914083958 -0.0790702272944999
62.4798074960709 0.0151308979532532
62.509423583746 -0.00517915998962493
62.5390396714211 0.0162495988768661
62.5686557590961 0.162750507886059
62.5982718467712 0.121823567037954
62.6278879344463 0.0705521096658854
62.6575040221214 0.133936135769852
62.6871201097965 0.0828089786831874
62.7167361974716 0.094253971739225
62.7463522851467 0.043271114937965
62.7759683728218 -0.184722925053926
62.8055844604969 0.014438518430218
62.835200548172 -0.130077887942935
62.8648166358471 -0.00377610186692445
62.8944327235222 0.112181167685122
62.9240488111973 0.0719605873798699
62.9536648988724 0.0734788238839874
62.9832809865475 0.147985877197474
63.0128970742226 0.222565080653662
63.0425131618977 -0.00486689908078031
63.0721292495728 0.246939937994146
63.1017453372478 -0.126181074788225
63.1313614249229 0.0841033959054385
63.160977512598 0.0861266834084715
63.1905936002731 0.14030545438754
63.2202096879482 -0.0450269578240223
63.2498257756233 -0.0740372198928825
63.2794418632984 0.157441334847626
63.3090579509735 -0.0380912936024964
63.3386740386486 0.00603156142341676
63.3682901263237 -0.0226901000746347
63.3979062139988 0.167410388570016
63.4275223016739 0.0971663606907029
63.457138389349 0.131161149620758
63.4867544770241 -0.0431052446398175
63.5163705646992 0.0743671779089758
63.5459866523743 0.00441175060047128
63.5756027400494 -0.0133881932319977
63.6052188277245 -0.218615986921764
63.6348349153996 0.0203295223976847
63.6644510030746 -0.00106948480683089
63.6940670907497 0.0296869914646893
63.7236831784248 0.0292656178789119
63.7532992660999 0.101833061102503
63.782915353775 0.268222654468797
63.8125314414501 0.00760106464445953
63.8421475291252 -0.0862817083705092
63.8717636168003 0.0490743354238912
63.9013797044754 0.236585862694327
63.9309957921505 0.226252873440798
63.9606118798256 -0.0131746323366944
63.9902279675007 0.0287200120285147
64.0198440551758 0.0394368065364263
64.0494601428509 0.0814757511870401
64.079076230526 0.0194201793136894
64.1086923182011 -0.0425632424169589
64.1383084058762 0.103858819328428
64.1679244935513 0.0211863645498509
64.1975405812263 -0.00933060675269082
64.2271566689014 0.220641238754136
64.2567727565765 0.284018567736999
64.2863888442516 0.0662180468625639
64.3160049319267 0.0880730094641646
64.3456210196018 0.214166788875134
64.3752371072769 0.361166051762139
64.404853194952 0.206154131458513
64.4344692826271 0.322047694630923
64.4640853703022 0.260930074612701
64.4937014579773 0.387384604737181
64.5233175456524 0.0451612850043643
64.5529336333275 0.317593448747583
64.5825497210026 0.28801442930017
64.6121658086777 0.435590893328793
64.6417818963528 0.354072840833452
64.6713979840279 -0.0190397281858541
64.701014071703 0.389169852937542
64.7306301593781 0.193284917536974
64.7602462470531 0.382888798945775
64.7898623347282 0.437148163830611
64.8194784224033 0.24147967885815
64.8490945100784 0.0979666773617238
64.8787105977535 -0.035057507325333
64.9083266854286 -0.095092875203021
64.9379427731037 0.0532772403953266
64.9675588607788 0.0663028394697098
64.9971749484539 0.079400588686795
65.026791036129 -0.0324295119534173
65.0564071238041 -0.00877079578426088
65.0860232114792 0.129543403860931
65.1156392991543 0.00751308698215891
65.1452553868294 -0.145695079753911
65.1748714745045 0.00169289950350371
65.2044875621796 0.0658196955702877
65.2341036498547 -0.0887313582202259
65.2637197375298 0.0276230714652959
65.2933358252048 -0.0122003487064803
65.3229519128799 -0.0415349520688875
65.352568000555 0.116702594711408
65.3821840882301 -0.0583210416989283
65.4118001759052 0.131310805366772
65.4414162635803 -0.04356853075816
65.4710323512554 0.0837076165929439
65.5006484389305 -0.10144408591325
65.5302645266056 0.0155596950565923
65.5598806142807 0.018052292835803
65.5894967019558 0.103950374091049
65.6191127896309 -0.122579394511002
65.648728877306 0.0363796536963154
65.6783449649811 0.143327518713002
65.7079610526562 -0.176735799460943
65.7375771403313 -0.0696436341588521
65.7671932280064 -0.014562652047392
65.7968093156815 -0.167742853126563
65.8264254033566 0.0958157626036341
65.8560414910316 0.140696528476534
65.8856575787067 0.0918994444921361
65.9152736663818 -0.00890882268289306
65.9448897540569 0.20285506028478
65.974505841732 0.227191093395156
66.0041219294071 0.241182609981567
66.0337380170822 0.369829610044013
66.0633541047573 0.477715426915829
66.0929701924324 0.20025672726368
66.1225862801075 0.141620177754233
66.1522023677826 0.166389111720822
66.1818184554577 0.23289686249678
66.2114345431328 0.0286434300821067
66.2410506308079 0.116128814476802
66.270666718483 0.224519682347533
66.3002828061581 -0.0941006329723665
66.3298988938332 0.139434535183769
66.3595149815083 0.123041853482607
66.3891310691834 0.169221321924147
66.4187471568584 -0.0136937261582771
66.4483632445335 0.0117967092353342
66.4779793322086 -0.0355573718950191
66.5075954198837 -0.0620059695493366
66.5372115075588 -0.00504908372761848
66.5668275952339 -0.0105200477631984
66.596443682909 0.0361644716772574
66.6260597705841 -0.0316621920729181
66.6556758582592 -0.0890000390137242
66.6852919459343 0.0278342617253342
66.7149080336094 0.0614073792737616
66.7445241212845 -0.0611973530351088
66.7741402089596 0.0871033981320566
66.8037562966347 -0.00410703389140932
66.8333723843098 0.0714213508944935
66.8629884719849 -0.0821447808435677
66.89260455966 -0.0481387624389269
66.9222206473351 0.0484394061084162
66.9518367350101 0.124256391465128
66.9814528226852 0.0647288602978757
67.0110689103603 0.0469401459399923
67.0406849980354 -0.00202641827518912
67.0703010857105 0.0115791676523318
67.0999171733856 -0.0268264296107783
67.1295332610607 0.101506789935481
67.1591493487358 -0.0305045070422252
67.1887654364109 0.0250563461227713
67.218381524086 -0.0338939839028631
67.2479976117611 -0.0927721637857956
67.2776136994362 0.0671718064739744
67.3072297871113 0.0709379268764466
67.3368458747864 -0.164807135911712
67.3664619624615 0.00576995144283099
67.3960780501366 -0.0423308110599236
67.4256941378117 0.117973909913358
67.4553102254868 0.101267447696008
67.4849263131619 -0.175783531045307
67.5145424008369 0.0368209736894145
67.544158488512 -0.0525857047664955
67.5737745761871 -0.0273368997463698
67.6033906638622 -0.116599277916875
67.6330067515373 0.096293827388655
67.6626228392124 0.142592416170221
67.6922389268875 -0.0506201782388447
67.7218550145626 0.0583227108281253
67.7514711022377 0.177754416704465
67.7810871899128 -0.0881583939431608
67.8107032775879 -0.124832387781417
67.840319365263 0.0932001500406611
67.8699354529381 -0.0428618286612251
67.8995515406132 0.133648342779591
67.9291676282883 0.133147331029776
67.9587837159634 0.0285518027559969
67.9883998036385 0.246945091291586
68.0180158913136 0.121660529969878
68.0476319789886 0.267281452124205
68.0772480666637 0.0483911910879017
68.1068641543388 0.121239746860967
68.1364802420139 0.194160452776734
68.166096329689 0.0692366421685372
68.1957124173641 0.017301648369709
68.2253285050392 0.10085547138025
68.2549445927143 0.10114811120016
68.2845606803894 -0.00265376550389518
68.3141767680645 -0.0126334920652478
68.3437928557396 -0.0121244018172314
68.3734089434147 -0.0427931614265127
68.4030250310898 0.0724435624402414
68.4326411187649 -0.0205808968836353
68.46225720644 0.16771679393519
68.4918732941151 0.199836634896717
68.5214893817902 0.0445286260009473
68.5511054694653 0.0351261005812127
68.5807215571404 0.109129058637514
68.6103376448154 -0.00429583316348303
68.6399537324905 -0.0134819081551111
68.6695698201656 0.0711541669959634
68.6991859078407 0.0204457256230732
68.7288019955158 0.0843927677262187
68.7584180831909 0.127578626638733
68.788034170866 -0.0791633643060502
68.8176502585411 0.120416794891869
68.8472663462162 0.0179857708991564
68.8768824338913 0.00937689704914657
68.9064985215664 -0.0199931599914946
68.9361146092415 0.0132089331105665
68.9657306969166 0.0673165096886632
68.9953467845917 0.0694129030761289
69.0249628722668 -0.06383522006037
69.0545789599419 0.209238806945834
69.084195047617 -0.0905316825719275
69.1138111352921 0.130603311386347
69.1434272229671 -0.00235621117934293
69.1730433106422 -0.114410250268997
69.2026593983173 0.00867480867092207
69.2322754859924 0.14224868442021
69.2618915736675 0.0883947103122003
69.2915076613426 0.086696219680226
69.3211237490177 0.0746532125242872
69.3507398366928 0.177265688844384
69.3803559243679 0.10286698197385
69.409972012043 -0.00270957475398181
69.4395880997181 0.225119351994222
69.4692041873932 -0.109479571114872
69.4988202750683 0.024743655918736
69.5284363627434 0.0132056997617128
69.5580524504185 -0.0190934395859412
69.5876685380936 0.073679571209107
69.6172846257687 -0.000141934519809261
69.6469007134438 0.13444204322731
69.6765168011189 0.0607648377837982
69.7061328887939 0.070493115816322
69.735748976469 -0.075956456008452
69.7653650641441 0.0484994556428097
69.7949811518192 -0.0978058158965599
69.8245972394943 0.183044396040106
69.8542133271694 0.0473000914528079
69.8838294148445 -0.0883720629917883
69.9134455025196 -0.0368918262121382
69.9430615901947 -0.120756105956452
69.9726776778698 0.191285097775269
70.0022937655449 0.0554817849830257
70.03190985322 -0.0177493776665152
70.0615259408951 0.0445082764933129
70.0911420285702 0.00267141412917626
70.1207581162453 0.0859067019077422
70.1503742039204 0.0962974731623435
70.1799902915955 0.106760394559647
70.2096063792706 0.0756287994329864
70.2392224669456 0.065402687782361
70.2688385546207 -0.0280846070588953
70.2984546422958 -0.0485830850907827
70.3280707299709 0.0247405870200321
70.357686817646 0.129386409273549
70.3873029053211 -0.0158956183302316
70.4169189929962 0.0159778375420234
70.4465350806713 0.131256776890314
70.4761511683464 0.0278578663813064
70.5057672560215 0.132864439348334
70.5353833436966 0.0921098291247318
70.5649994313717 -0.0319059642895022
70.5946155190468 -0.0933496075610339
70.6242316067219 0.0431955659768032
70.653847694397 -0.0597704436759906
70.6834637820721 -0.0793309698527489
70.7130798697472 0.0361487875268661
70.7426959574223 0.0371173617158501
70.7723120450974 0.048574752714203
70.8019281327724 0.0705209605219249
70.8315442204475 0.00920598513901572
70.8611603081226 0.0833798265654752
70.8907763957977 -0.0611241818653628
70.9203924834728 0.169443959846501
70.9500085711479 0.0355009183677344
70.979624658823 0.130796693698336
71.0092407464981 0.0907479525049736
71.0388568341732 0.06118802812098
71.0684729218483 0.0421169205463553
71.0980890095234 0.0856179631144328
71.1277050971985 -0.0687255108414541
71.1573211848736 -0.0667468346546387
71.1869372725487 0.0394706583415455
71.2165533602238 0.0728436348137653
71.2461694478989 0.0646220947620207
71.275785535574 0.035639371519645
71.3054016232491 0.0692287984199715
71.3350177109241 0.00914037546300039
71.3646337985992 0.0741241026487314
71.3942498862743 -0.00665335335616879
71.4238659739494 0.152224674114967
71.4534820616245 0.0715915183954712
71.4830981492996 0.0743638461520112
71.5127142369747 0.0459583240512533
71.5423303246498 0.0488749520931978
71.5719464123249 0.176863730277845
71.6015625 -0.00757534139480665
71.6311785876751 0.151807737075245
71.6607946753502 0.0820962990213312
71.6904107630253 0.00204034444345358
71.7200268507004 -0.0987767933250553
71.7496429383755 0.00391079541621553
71.7792590260506 0.0233372009668552
71.8088751137257 0.0220024233268638
71.8384912014008 0.197823129162908
71.8681072890759 0.123715985141654
71.8977233767509 -0.0544856754035636
71.927339464426 0.0590514808605873
71.9569555521011 -0.0252558793992262
71.9865716397762 -0.00532442284967094
72.0161877274513 0.03551251717592
72.0458038151264 0.191004940677546
72.0754199028015 0.0236528476552086
72.1050359904766 0.0542895714422396
72.1346520781517 0.0641651120386394
72.1642681658268 0.0324461361110748
72.1938842535019 0.0945493103262126
72.223500341177 0.0317246346840525
72.2531164288521 0.0314721091845946
72.2827325165272 0.062541733827839
72.3123486042023 0.145766841947119
72.3419646918774 0.0832307668757679
72.3715807795525 0.135350175280452
72.4011968672276 -0.0103749328388276
72.4308129549026 0.208555442517928
72.4604290425777 0.0108913013507191
72.4900451302528 0.0632993103262126
72.5196612179279 0.105362802777741
72.549277305603 0.0849984453719728
72.5788933932781 0.0647062381089062
72.6085094809532 0.0236528476552086
72.6381255686283 0.191004940677546
72.6677416563034 -0.00615414949074666
72.6973577439785 -0.0157410895163377
72.7269738316536 -0.0356725460658929
72.7565899193287 0.0486348141939206
72.7862060070038 0.205930991263103
72.8158220946789 0.207049318474988
72.845438182354 0.156156462496241
72.8750542700291 0.15741908999353
72.9046703577042 0.0858372009668552
72.9342864453793 -0.0585892045837845
72.9639025330544 -0.0987767933250553
72.9935186207294 0.0672507252730926
73.0231347084045 0.0979337273472761
73.0527507960796 0.118272212897495
73.0823668837547 0.40951618192375
73.1119829714298 -0.0283343655739602
73.1415990591049 -0.0494460962623011
73.17121514678 0.0857643231920602
73.2008312344551 -0.0185364405442097
73.2304473221302 0.168901612528889
73.2600634098053 -0.0185881842553092
73.2896794974804 0.0231608357698611
73.3192955851555 0.0233153392710669
73.3489116728306 0.0339586595816417
73.3785277605057 0.0863407967015852
73.4081438481808 0.138795083964231
73.4377599358559 0.0559048547029125
73.467376023531 -0.0894132244157038
73.4969921112061 0.0570075132750488
73.5266081988811 0.0160004011085036
73.5562242865562 0.0375654390846607
73.5858403742313 0.05920262720352
73.6154564619064 -0.0128380345349185
73.6450725495815 -0.074389879463988
73.6746886372566 0.00556211180766697
73.7043047249317 0.106419586555357
73.7339208126068 0.14484921144575
73.7635369002819 0.120850986478845
73.793152987957 0.0552582449879756
73.8227690756321 0.0418209869731416
73.8523851633072 0.21595587910101
73.8820012509823 0.150579588038247
73.9116173386574 0.0852754471181867
73.9412334263325 0.00962678967416175
73.9708495140076 0.163216949039506
74.0004656016827 0.150212591880885
74.0300816893578 0.1581137181983
74.0596977770329 -0.000579672008249044
74.0893138647079 0.0178824212612371
74.118929952383 0.0155833313400923
74.1485460400581 0.0446063915616496
74.1781621277332 0.0424516019259092
74.2077782154083 0.123702295766204
74.2373943030834 0.0383584730825351
74.2670103907585 -0.0364965327917651
74.2966264784336 0.0137206114766367
74.3262425661087 0.0223432392210742
74.3558586537838 -0.0106286495584528
74.3854747414589 -0.0226950548619441
74.415090829134 0.163227356643933
74.4447069168091 0.0888052516258464
74.4743230044842 0.170705296750462
74.5039390921593 -0.0598225079822206
74.5335551798344 -0.0194448292388675
74.5631712675095 -0.114411667019479
74.5927873551846 0.0283388315458601
74.6224034428597 -0.047588519746099
74.6520195305347 0.00155627910464429
74.6816356182098 0.14452322809809
74.7112517058849 0.120895660567571
74.74086779356 0.0973402431797542
74.7704838812351 0.0530236426013065
74.8000999689102 0.0504458588322277
74.8297160565853 -0.0978931081274823
74.8593321442604 0.06634007505551
74.8889482319355 -0.0401879249521289
74.9185643196106 0.030439558516268
74.9481804072857 0.0803058587940335
74.9777964949608 -0.0572556907854985
75.0074125826359 0.128171576444338
75.037028670311 0.0949209938168774
75.0666447579861 0.00965922799878527
75.0962608456612 0.0494696123233955
75.1258769333363 0.0372688134573745
75.1554930210114 0.0980568314007224
75.1851091086864 0.117250332820106
75.2147251963615 -0.0197340156178081
75.2443412840366 0.09335378608698
75.2739573717117 0.0502637379344703
75.3035734593868 0.090579173257996
75.3331895470619 -0.0148665746091091
75.362805634737 -0.057740172333512
75.3924217224121 0.0973750467514538
75.4220378100872 -0.0391042506875448
75.4516538977623 -0.0192613979838411
75.4812699854374 -0.0826797284707684
75.5108860731125 -0.104257885973676
75.5405021607876 0.145069439999452
75.5701182484627 -0.12636441721805
75.5997343361378 -0.0331427909595177
75.6293504238129 0.112234318775051
75.658966511488 -0.117316421347679
75.6885825991631 0.121954988672294
75.7181986868382 0.0800485488349689
75.7478147745132 0.0277975924736795
75.7774308621883 -0.118131213744908
75.8070469498634 -0.0139878698207927
75.8366630375385 -0.0972723757539753
75.8662791252136 0.0695152684555443
75.8958952128887 0.100958396141099
75.9255113005638 -0.148776326030644
75.9551273882389 -0.0338555647263503
75.984743475914 0.0603040133873114
76.0143595635891 -0.0225475916896579
76.0439756512642 0.0925896200427417
76.0735917389393 0.0307156485845103
76.1032078266144 -0.104002839397686
76.1328239142895 -0.0224581036020282
76.1624400019646 -0.0241745509970017
76.1920560896397 0.30751448508406
76.2216721773148 -0.0378076620255088
76.2512882649899 0.127359007674291
76.2809043526649 0.0113478275167929
76.31052044034 0.0516587975019974
76.3401365280151 -0.0746247490367626
76.3697526156902 -0.0550028120994874
76.3993687033653 -0.139475391686176
76.4289847910404 0.14070751220317
76.4586008787155 0.0876292329018856
76.4882169663906 0.128373103743303
76.5178330540657 0.0962724580607566
76.5474491417408 0.126743962520912
76.5770652294159 0.18853761712377
76.606681317091 -0.0516799114640032
76.6362974047661 -0.0314086232424078
76.6659134924412 -0.0839818515447766
76.6955295801163 0.0176679572709532
76.7251456677914 -0.0576934171039483
76.7547617554665 0.00243402533051928
76.7843778431416 0.177216951241022
76.8139939308167 0.154155360627561
76.8436100184917 -0.0459174131765314
76.8732261061668 0.181165296495412
76.9028421938419 -0.060429843689943
76.932458281517 0.0105471662674046
76.9620743691921 0.217012993034121
76.9916904568672 0.14230096994354
77.0213065445423 -0.00525556967100582
77.0509226322174 0.232676707523818
77.0805387198925 0.251931134861343
77.1101548075676 0.375424379008237
77.1397708952427 0.165656439964501
77.1693869829178 0.0601273177301327
77.1990030705929 0.100503678971801
77.228619158268 -0.0257144763104959
77.2582352459431 0.160639518549909
77.2878513336182 0.263732330219684
77.3174674212933 0.043980625365494
77.3470835089684 0.418051070654006
77.3766995966434 0.229693666085221
77.4063156843185 0.260158411659138
77.4359317719936 0.21777864070909
77.4655478596687 0.498387686568411
77.4951639473438 0.112402215903768
77.5247800350189 0.320238895381827
77.554396122694 0.163564391669255
77.5840122103691 0.309045371432718
77.6136282980442 0.412931834672218
77.6432443857193 0.141890448054419
77.6728604733944 0.339671211579322
77.7024765610695 0.277107458580261
77.7320926487446 0.152115855723903
77.7617087364197 0.00636306967691314
77.7913248240948 0.308599100439292
77.8209409117699 0.069240614677707
77.850556999445 0.132037612392157
77.8801730871201 0.174073426915976
77.9097891747952 0.0807647249158314
77.9394052624702 -0.0749718269416115
77.9690213501453 0.175613771343648
77.9986374378204 -0.0737284802283907
78.0282535254955 0.052001418342273
78.0578696131706 -0.00969653294436101
78.0874857008457 0.282844332578374
78.1171017885208 0.137957348243811
78.1467178761959 0.14939251405195
78.176333963871 0.0983998300027922
78.2059500515461 0.0683126294296693
78.2355661392212 0.173714245665915
78.2651822268963 0.175021345378197
78.2947983145714 0.0201505952331807
78.3244144022465 0.021601995230867
78.3540304899216 -0.0810411212954112
78.3836465775967 0.0663879123210125
78.4132626652718 -0.0256942372531945
78.4428787529469 0.153129096648634
78.4724948406219 0.0820245806931647
78.502110928297 0.0422422148803975
78.5317270159721 0.210865332543666
78.5613431036472 0.05664393368297
78.5909591913223 0.0691613516316428
78.6205752789974 0.102584253056352
78.6501913666725 0.136079304623762
78.6798074543476 0.00297983966720849
78.7094235420227 -0.0987974751466429
78.7390396296978 0.00437484645925224
78.7686557173729 0.128452651541183
78.798271805048 0.190102606765816
78.8278878927231 0.0122413787998173
78.8575039803982 -0.0301310323568118
78.8871200680733 -0.0411812933707389
78.9167361557484 0.0728405957580364
78.9463522434235 0.00985130169618043
78.9759683310986 -0.0426491755563067
79.0055844187737 0.0195058306672419
79.0352005064487 0.0713163203668262
79.0648165941238 0.185698960209112
79.0944326817989 0.0709870835274344
79.124048769474 0.0500973569884585
79.1536648571491 0.268863113925519
79.1832809448242 -0.0227156456613864
79.2128970324993 -0.00172225510558877
79.2425131201744 0.123509952259578
79.2721292078495 0.17589764310078
79.3017452955246 -0.0216425159153161
79.3313613831997 0.0517228085446237
79.3609774708748 -0.0935897168527342
79.3905935585499 -0.0423474239017017
79.420209646225 0.2381336858587
79.4498257339001 0.174936945761804
79.4794418215752 0.153479022474276
79.5090579092503 0.194593249329451
79.5386739969254 0.121196292993995
79.5682900846004 0.0270381534679076
79.5979061722755 -0.0357978359154778
79.6275222599506 -0.0152283418228273
79.6571383476257 0.0679133024125255
79.6867544353008 0.192793763457247
79.7163705229759 0.0989963746446709
79.745986610651 0.0156878026414635
79.7756026983261 -0.0883819525523747
79.8052187860012 -0.0207834432070806
79.8348348736763 0.00522054961424889
79.8644509613514 -0.0416199740883859
79.8940670490265 -0.0883883476483186
79.9236831367016 -0.0351494859502921
79.9532992243767 -0.0235051407762306
79.9829153120518 0.0194613545405337
80.0125313997269 0
